# Supplementary material for: Taxonomic identification and temperature stress tolerance mechanisms of Aequorivita marisscotiae sp. nov
Source: Commun Biol. 2023 Nov 21;6:1186. doi: 10.1038/s42003-023-05559-7 (PMC10663628; doi:10.1038/s42003-023-05559-7)
Supplement: Supplementary file 4 — Supplementary Data 1 [file 42003_2023_5559_MOESM4_ESM.xlsx]

## Sheet: 27 vs 5-2
Table S4 The differentially expressed genes of cultured at 27℃ and cultured at 5℃ for 2 h.
Gene id	MeanTPM (27)	MeanTPM (5-2)	log2 FoldChange	pValue	qValue	result	GO	KEGG	COG
E75_GM000004	77.5467	30.29	1.35622	0.00444011	0.0913883	up	-	-	COG0313-Predicted methyltransferases[R]
E75_GM000007	96.4033	197.51	-1.03477	0.0100743	0.144148	down	-	-	COG1559-Predicted periplasmic solute-binding protein[R]
E75_GM000025	182.473	407.84	-1.16032	0.0139914	0.170506	down	GO:0003674,GO:0003735,GO:0005198,GO:0005575,GO:0005622,GO:0005623,GO:0005737,GO:0005829,GO:0005840,GO:0015934,GO:0022625,GO:0022626,GO:0032991,GO:0043226,GO:0043228,GO:0043229,GO:0043232,GO:0044391,GO:0044422,GO:0044424,GO:0044444,GO:0044445,GO:0044446,GO:0044464,GO:1990904	K02884-ko03010 Ribosome	COG0335-Ribosomal protein L19[J]
E75_GM000052	6.64	43.5	-2.71176	0.00531683	0.0992935	down	-	-	-
E75_GM000053	0.52	9.84667	-4.24305	0.0435956	1	down	-	-	-
E75_GM000080	37.2467	83.9867	-1.17305	0.0470785	0.307025	down	-	-	-
E75_GM000087	3771.41	1657.17	1.18638	0.00899551	0.134745	up	-	-	-
E75_GM000102	23.0633	57.29	-1.31268	0.0173477	0.190399	down	-	-	COG0659-Sulfate permease and related transporters (MFS superfamily)[P]
E75_GM000124	374.113	167.907	1.15582	0.0291463	0.250224	up	-	-	COG0463-Glycosyltransferases involved in cell wall biogenesis[M]
E75_GM000125	1413.89	542.947	1.38079	0.00770131	0.123771	up	-	-	COG0726-Predicted xylanase/chitin deacetylase[G]
E75_GM000134	127.17	276.543	-1.12075	0.00575218	0.103395	down	-	-	-
E75_GM000142	46.4533	22.6833	1.03415	0.0369572	0.280446	up	-	-	-
E75_GM000190	28.3833	86.66	-1.61032	0.0120534	0.158947	down	-	-	COG0488-ATPase components of ABC transporters with duplicated ATPase domains[R]
E75_GM000217	987.287	2273.93	-1.20365	0.000731875	0.028065	down	GO:0003674,GO:0003676,GO:0003723,GO:0003735,GO:0005198,GO:0005488,GO:0005575,GO:0005622,GO:0005623,GO:0005737,GO:0005840,GO:0006417,GO:0006450,GO:0008150,GO:0009889,GO:0009891,GO:0009893,GO:0010468,GO:0010556,GO:0010557,GO:0010604,GO:0010608,GO:0010628,GO:0015935,GO:0019222,GO:0019843,GO:0031323,GO:0031325,GO:0031326,GO:0031328,GO:0032268,GO:0032270,GO:0032991,GO:0034248,GO:0034250,GO:0043226,GO:…	K02986-ko03010 Ribosome	COG0522-Ribosomal protein S4 and related proteins[J]
E75_GM000228	1075.95	2400.68	-1.15784	0.000229109	0.0131784	down	GO:0003674,GO:0003735,GO:0005198,GO:0005575,GO:0005622,GO:0005623,GO:0005737,GO:0005840,GO:0006412,GO:0006518,GO:0006807,GO:0008150,GO:0008152,GO:0009058,GO:0009059,GO:0009987,GO:0010467,GO:0015935,GO:0019538,GO:0032991,GO:0034641,GO:0034645,GO:0043043,GO:0043170,GO:0043226,GO:0043228,GO:0043229,GO:0043232,GO:0043603,GO:0043604,GO:0044237,GO:0044238,GO:0044249,GO:0044260,GO:0044267,GO:0044271,GO:…	K02954-ko03010 Ribosome	COG0199-Ribosomal protein S14[J]
E75_GM000231	221.587	486.807	-1.13548	0.00325339	0.0786469	down	GO:0003674,GO:0003676,GO:0003723,GO:0003735,GO:0005198,GO:0005488,GO:0005575,GO:0005622,GO:0005623,GO:0005737,GO:0005829,GO:0005840,GO:0015934,GO:0019843,GO:0022625,GO:0022626,GO:0032991,GO:0043226,GO:0043228,GO:0043229,GO:0043232,GO:0044391,GO:0044422,GO:0044424,GO:0044444,GO:0044445,GO:0044446,GO:0044464,GO:0070180,GO:0097159,GO:1901363,GO:1990904	K02874-ko03010 Ribosome	COG0093-Ribosomal protein L14[J]
E75_GM000233	215.537	670.253	-1.63677	0.000435488	0.0208744	down	GO:0005575,GO:0005622,GO:0005623,GO:0005737,GO:0005829,GO:0005840,GO:0015934,GO:0022625,GO:0022626,GO:0032991,GO:0043226,GO:0043228,GO:0043229,GO:0043232,GO:0044391,GO:0044422,GO:0044424,GO:0044444,GO:0044445,GO:0044446,GO:0044464,GO:1990904	K02904-ko03010 Ribosome	-
E75_GM000234	1410.56	3728.51	-1.40233	1.38e-05	0.00152509	down	GO:0003674,GO:0003676,GO:0003723,GO:0003735,GO:0005198,GO:0005488,GO:0005575,GO:0005622,GO:0005623,GO:0005737,GO:0005829,GO:0005840,GO:0015934,GO:0019843,GO:0022625,GO:0022626,GO:0032991,GO:0043226,GO:0043228,GO:0043229,GO:0043232,GO:0044391,GO:0044422,GO:0044424,GO:0044444,GO:0044445,GO:0044446,GO:0044464,GO:0097159,GO:1901363,GO:1990904	K02878-ko03010 Ribosome	COG0197-Ribosomal protein L16/L10E[J]
E75_GM000235	1620.11	4120.24	-1.34664	0.00336355	0.0786469	down	GO:0002181,GO:0003674,GO:0003735,GO:0005198,GO:0005575,GO:0005622,GO:0005623,GO:0005737,GO:0005829,GO:0005840,GO:0006412,GO:0006518,GO:0006807,GO:0008150,GO:0008152,GO:0009058,GO:0009059,GO:0009987,GO:0010467,GO:0015935,GO:0019538,GO:0022626,GO:0022627,GO:0032991,GO:0034641,GO:0034645,GO:0043043,GO:0043170,GO:0043226,GO:0043228,GO:0043229,GO:0043232,GO:0043603,GO:0043604,GO:0044237,GO:0044238,GO:…	K02982-ko03010 Ribosome	COG0092-Ribosomal protein S3[J]
E75_GM000238	1373.84	3693.83	-1.4269	0.0175437	0.190399	down	GO:0002181,GO:0003674,GO:0003676,GO:0003723,GO:0003735,GO:0005198,GO:0005488,GO:0005575,GO:0005622,GO:0005623,GO:0005737,GO:0005829,GO:0005840,GO:0006412,GO:0006518,GO:0006807,GO:0008150,GO:0008152,GO:0009058,GO:0009059,GO:0009987,GO:0010467,GO:0015934,GO:0019538,GO:0022625,GO:0022626,GO:0032991,GO:0034641,GO:0034645,GO:0043043,GO:0043170,GO:0043226,GO:0043228,GO:0043229,GO:0043232,GO:0043603,GO:…	K02886-ko03010 Ribosome	COG0090-Ribosomal protein L2[J]
E75_GM000239	249.087	539.26	-1.11433	0.00344412	0.0798814	down	-	K02892-ko03010 Ribosome	COG0089-Ribosomal protein L23[J]
E75_GM000241	1073.37	2387.46	-1.15333	0.027285	0.240352	down	-	K02906-ko03010 Ribosome	COG0087-Ribosomal protein L3[J]
E75_GM000242	1305.29	2633.78	-1.01276	0.0291331	0.250224	down	GO:0003674,GO:0003735,GO:0005198,GO:0005575,GO:0005622,GO:0005623,GO:0005737,GO:0005840,GO:0006412,GO:0006518,GO:0006807,GO:0008150,GO:0008152,GO:0009058,GO:0009059,GO:0009987,GO:0010467,GO:0015935,GO:0019538,GO:0032991,GO:0034641,GO:0034645,GO:0043043,GO:0043170,GO:0043226,GO:0043228,GO:0043229,GO:0043232,GO:0043603,GO:0043604,GO:0044237,GO:0044238,GO:0044249,GO:0044260,GO:0044267,GO:0044271,GO:…	K02946-ko03010 Ribosome	COG0051-Ribosomal protein S10[J]
E75_GM000243	1646.29	4252.33	-1.36903	0.00404497	0.0881314	down	-	-	COG0480-Translation elongation factors (GTPases)[J]
E75_GM000248	7662.32	3525.4	1.11999	0.0332975	0.271964	up	-	-	-
E75_GM000249	8167.14	2748.06	1.57142	0.00781771	0.12422	up	-	-	-
E75_GM000254	1255.2	127.717	3.2969	5.5e-05	0.00460796	up	-	-	-
E75_GM000255	85.14	15.5167	2.45602	0.00150553	0.0486505	up	-	-	-
E75_GM000258	159.56	65.7	1.28013	0.0264379	0.236871	up	-	-	COG2003-DNA repair proteins[L]
E75_GM000268	186.78	74.8733	1.31882	0.00444867	0.0913883	up	-	K02563-ko00550 Peptidoglycan biosynthesis;ko04112 Cell cycle - Caulobacter;ko01502 Vancomycin resistance	COG0707-UDP-N-acetylglucosamine:LPS N-acetylglucosamine transferase[M]
E75_GM000269	244.323	99.8533	1.29091	0.00356841	0.0814503	up	-	K03588-ko04112 Cell cycle - Caulobacter	COG0772-Bacterial cell division membrane protein[D]
E75_GM000271	99.2067	42.1367	1.23536	0.0125656	0.161334	up	-	K01000-ko00550 Peptidoglycan biosynthesis;ko01502 Vancomycin resistance	COG0472-UDP-N-acetylmuramyl pentapeptide phosphotransferase/UDP-N-acetylglucosamine-1-phosphate transferase[M]
E75_GM000288	42953	110254	-1.36	0.00300955	0.0772809	down	-	-	-
E75_GM000304	28.31	99.0833	-1.80733	0.000252978	0.014266	down	-	K00297-ko01200 Carbon metabolism;ko00720 Carbon fixation pathways in prokaryotes;ko00670 One carbon pool by folate	COG0685-5,10-methylenetetrahydrofolate reductase[E]
E75_GM000308	843.317	204.09	2.04687	0.000124766	0.00815518	up	-	-	-
E75_GM000309	1175.18	225.93	2.37894	4.81e-05	0.00419069	up	-	-	COG1765-Predicted redox protein, regulator of disulfide bond formation[O]
E75_GM000348	136.137	50.04	1.4439	0.00332542	0.0786469	up	-	-	-
E75_GM000351	96.59	36.4533	1.40582	0.0104754	0.14841	up	-	-	COG2337-Growth inhibitor[T]
E75_GM000355	120.707	44.17	1.45037	0.0128326	0.164029	up	-	K02614-ko00360 Phenylalanine metabolism	COG2050-Uncharacterized protein, possibly involved in aromatic compounds catabolism[Q]
E75_GM000361	219.633	88.8167	1.30619	0.0223738	0.21593	up	-	-	-
E75_GM000367	51.9367	14.6233	1.82848	0.00858573	0.132756	up	-	-	COG1525-Micrococcal nuclease (thermonuclease) homologs[L]
E75_GM000379	192.543	392.247	-1.02658	0.0391416	0.287172	down	-	K01507-ko00190 Oxidative phosphorylation	COG0221-Inorganic pyrophosphatase[C]
E75_GM000388	375.23	79.8267	2.23283	0.000730909	0.028065	up	-	-	-
E75_GM000412	11.13	2.82	1.98069	0.00225127	0.0654004	up	-	-	COG5616-Predicted integral membrane protein[S]
E75_GM000417	102.65	42.49	1.27254	0.0366653	0.280446	up	-	-	COG1595-DNA-directed RNA polymerase specialized sigma subunit, sigma24 homolog[K]
E75_GM000441	39.2367	18.4167	1.09119	0.0188525	0.197815	up	-	-	-
E75_GM000443	1.37333	18.7167	-3.76857	8.72e-06	0.00109053	down	-	-	COG2095-Multiple antibiotic transporter[U]
E75_GM000455	432.467	109.283	1.98452	0.00869299	0.133528	up	-	K01696-ko01230 Biosynthesis of amino acids;ko00260 Glycine, serine and threonine metabolism;ko00400 Phenylalanine, tyrosine and tryptophan biosynthesis	COG0133-Tryptophan synthase beta chain[E]
E75_GM000456	507.467	186.263	1.44597	0.0196949	0.20086	up	-	K01695-ko01230 Biosynthesis of amino acids;ko00260 Glycine, serine and threonine metabolism;ko00400 Phenylalanine, tyrosine and tryptophan biosynthesis	COG0159-Tryptophan synthase alpha chain[E]
E75_GM000470	427.893	1018.35	-1.25091	0.013721	0.169363	down	-	-	COG0760-Parvulin-like peptidyl-prolyl isomerase[O]
E75_GM000508	189.85	58.36	1.70181	0.0109614	0.151342	up	-	-	COG0739-Membrane proteins related to metalloendopeptidases[M]
E75_GM000537	149.87	43.6667	1.77911	0.000705553	0.0277968	up	-	-	-
E75_GM000543	342.813	130.583	1.39245	0.009539	0.138556	up	-	-	COG0848-Biopolymer transport protein[U]
E75_GM000556	80.3767	183.807	-1.19334	0.00913218	0.135248	down	-	K04567-ko00970 Aminoacyl-tRNA biosynthesis	COG1190-Lysyl-tRNA synthetase (class II)[J]
E75_GM000575	130.837	49.8067	1.39336	0.00426387	0.0888615	up	-	-	COG2343-Uncharacterized protein conserved in bacteria[S]
E75_GM000581	149.153	38.18	1.96591	0.00351117	0.080785	up	-	-	-
E75_GM000582	2262.38	241.273	3.2291	1.86e-06	0.000297541	up	-	K01753-ko00260 Glycine, serine and threonine metabolism	COG3048-D-serine dehydratase[E]
E75_GM000583	1550.28	216.82	2.83796	3.37e-05	0.00303257	up	-	-	-
E75_GM000584	528.087	99.6367	2.40603	0.00118103	0.0394958	up	-	-	-
E75_GM000587	111.247	54.7767	1.02213	0.0429872	0.29838	up	-	-	COG1228-Imidazolonepropionase and related amidohydrolases[Q]
E75_GM000597	170.92	655.953	-1.94027	9.33e-06	0.00111752	down	-	-	-
E75_GM000599	33.8	79.74	-1.23828	0.0185156	0.197225	down	-	-	COG0566-rRNA methylases[J]
E75_GM000607	24.5467	10.9167	1.16899	0.009837	0.141456	up	-	-	COG4995-Uncharacterized protein conserved in bacteria[S]
E75_GM000608	3.60333	0.156667	4.52356	0.00101206	0.0356725	up	-	-	-
E75_GM000615	33.2267	69.1933	-1.05829	0.030099	0.255353	down	-	-	-
E75_GM000640	28.9267	8.77667	1.72066	0.00388351	0.0859152	up	-	-	COG0642-Signal transduction histidine kinase[T]
E75_GM000642	1731.31	385.543	2.1669	0.00156342	0.04996	up	-	-	COG2197-Response regulator containing a CheY-like receiver domain and an HTH DNA-binding domain[TK]
E75_GM000643	918.26	78.31	3.55163	0.00551694	0.10038	up	-	-	COG2197-Response regulator containing a CheY-like receiver domain and an HTH DNA-binding domain[TK]
E75_GM000651	1261.21	4279.49	-1.76263	0.00423921	0.0888615	down	GO:0003674,GO:0003735,GO:0005198,GO:0005575,GO:0005622,GO:0005623,GO:0005737,GO:0005840,GO:0006412,GO:0006518,GO:0006807,GO:0008150,GO:0008152,GO:0009058,GO:0009059,GO:0009987,GO:0010467,GO:0015935,GO:0019538,GO:0032991,GO:0034641,GO:0034645,GO:0043043,GO:0043170,GO:0043226,GO:0043228,GO:0043229,GO:0043232,GO:0043603,GO:0043604,GO:0044237,GO:0044238,GO:0044249,GO:0044260,GO:0044267,GO:0044271,GO:…	K02959-ko03010 Ribosome	COG0228-Ribosomal protein S16[J]
E75_GM000656	104.993	47.0233	1.15885	0.0431592	0.29838	up	-	-	-
E75_GM000660	20.9367	6.38667	1.7129	0.0356276	0.27621	up	-	-	-
E75_GM000667	435.873	176.4	1.30506	0.0149325	0.175289	up	-	-	COG0694-Thioredoxin-like proteins and domains[O]
E75_GM000671	88.8333	28.0833	1.66139	0.00616728	0.107498	up	GO:0001510,GO:0003674,GO:0003824,GO:0005575,GO:0005622,GO:0005623,GO:0005737,GO:0006139,GO:0006396,GO:0006399,GO:0006400,GO:0006725,GO:0006807,GO:0008033,GO:0008150,GO:0008152,GO:0008168,GO:0008173,GO:0008175,GO:0008176,GO:0008757,GO:0009451,GO:0009987,GO:0010467,GO:0016070,GO:0016423,GO:0016740,GO:0016741,GO:0030488,GO:0032259,GO:0032991,GO:0034470,GO:0034641,GO:0034660,GO:0034708,GO:0036265,GO:…	-	COG0220-Predicted S-adenosylmethionine-dependent methyltransferase[R]
E75_GM000673	10.48	81.57	-2.9604	3.27e-12	1.88e-09	down	-	K07636-ko02020 Two-component system	COG5002-Signal transduction histidine kinase[T]
E75_GM000674	36.1533	252.39	-2.80345	3.37e-08	7.45e-06	down	-	K07658-ko02020 Two-component system	COG0745-Response regulators consisting of a CheY-like receiver domain and a winged-helix DNA-binding domain[TK]
E75_GM000723	208.443	92.69	1.16917	0.0384224	0.285537	up	-	K13566-ko00250 Alanine, aspartate and glutamate metabolism	COG0388-Predicted amidohydrolase[R]
E75_GM000730	40.15	13.4067	1.58245	0.0110507	0.151342	up	-	-	-
E75_GM000765	76.7367	218.277	-1.50817	0.00816289	0.128287	down	GO:0003674,GO:0003735,GO:0005198,GO:0005575,GO:0005622,GO:0005623,GO:0005737,GO:0005829,GO:0005840,GO:0015934,GO:0022625,GO:0022626,GO:0032991,GO:0043226,GO:0043228,GO:0043229,GO:0043232,GO:0044391,GO:0044422,GO:0044424,GO:0044444,GO:0044445,GO:0044446,GO:0044464,GO:1990904	K02899-ko03010 Ribosome	COG0211-Ribosomal protein L27[J]
E75_GM000766	29.0633	4.35667	2.7379	0.000275403	0.0152319	up	-	-	COG5279-Uncharacterized protein involved in cytokinesis, contains TGc (transglutaminase/protease-like) domain[D]
E75_GM000781	587.167	203.323	1.52999	0.0161541	0.182193	up	-	-	-
E75_GM000786	85.81	23.7367	1.85403	0.000182272	0.011396	up	-	-	COG1858-Cytochrome c peroxidase[P]
E75_GM000800	145.237	56.1933	1.36993	0.0155498	0.178885	up	-	-	-
E75_GM000801	98.7133	30.4833	1.69522	0.000463151	0.0214879	up	-	-	COG2885-Outer membrane protein and related peptidoglycan-associated (lipo)proteins[M]
E75_GM000815	189.05	47.05	2.0065	0.000283057	0.0153598	up	-	-	-
E75_GM000821	547.24	179.493	1.60824	0.00418972	0.0886777	up	-	-	-
E75_GM000823	60.96	26.21	1.21775	0.00877496	0.133528	up	-	-	-
E75_GM000854	819.12	393.97	1.05599	0.0414948	0.294664	up	-	-	COG0782-Transcription elongation factor[K]
E75_GM000855	174.753	65.7133	1.41106	0.0244927	0.225051	up	-	-	-
E75_GM000856	595.617	259.16	1.20054	0.00214703	0.0630087	up	-	K00324-ko00760 Nicotinate and nicotinamide metabolism	COG3288-NAD/NADP transhydrogenase alpha subunit[C]
E75_GM000857	1279	520.88	1.29599	0.00177925	0.055621	up	-	K00324-ko00760 Nicotinate and nicotinamide metabolism	-
E75_GM000871	33.8667	12.1867	1.47456	0.022331	0.21593	up	-	K03584-ko03440 Homologous recombination	COG1381-Recombinational DNA repair protein (RecF pathway)[L]
E75_GM000872	56.8667	16.6867	1.76889	0.000463229	0.0214879	up	-	-	-
E75_GM000873	123.37	33.9667	1.8608	1.55e-05	0.00159458	up	-	-	-
E75_GM000874	631.873	247.02	1.35501	0.00482577	0.0950611	up	-	-	-
E75_GM000887	17.4367	40.1	-1.20148	0.0178589	0.192002	down	-	-	-
E75_GM000894	271.39	127.31	1.09202	0.0240645	0.224374	up	-	-	-
E75_GM000895	109.633	51.98	1.07666	0.0174478	0.190399	up	-	-	COG0313-Predicted methyltransferases[R]
E75_GM000898	192.93	89.1667	1.1135	0.0150134	0.175523	up	-	-	-
E75_GM000909	71.8433	22.1533	1.69733	0.00600424	0.10594	up	-	-	-
E75_GM000921	80.3733	36.3333	1.14542	0.0404261	0.292253	up	-	K00067-ko00523 Polyketide sugar unit biosynthesis;ko00521 Streptomycin biosynthesis	COG1091-dTDP-4-dehydrorhamnose reductase[M]
E75_GM000933	84.1933	194.08	-1.20487	0.00517362	0.0985386	down	-	K00927-ko01200 Carbon metabolism;ko01230 Biosynthesis of amino acids;ko00010 Glycolysis / Gluconeogenesis;ko00710 Carbon fixation in photosynthetic organisms	COG0126-3-phosphoglycerate kinase[G]
E75_GM000947	9.22667	32.53	-1.81789	0.00492801	0.0958953	down	-	-	-
E75_GM000948	38.2567	105.22	-1.45963	5.76e-05	0.00460796	down	-	K12585-ko03018 RNA degradation	COG0557-Exoribonuclease R[K]
E75_GM000985	37.23	86.3833	-1.21429	0.012929	0.164211	down	-	-	-
E75_GM001004	3333.41	262.2	3.66826	5.64e-06	0.000778673	up	-	-	COG2340-Uncharacterized protein with SCP/PR1 domains[S]
E75_GM001005	45.2533	20.16	1.16653	0.0336645	0.271964	up	-	-	COG1446-Asparaginase[E]
E75_GM001007	22.63	1.15667	4.29019	0.00875326	0.133528	up	-	-	-
E75_GM001008	134.17	62.2667	1.10753	0.0138984	0.170092	up	-	-	COG2373-Large extracellular alpha-helical protein[R]
E75_GM001013	6.48333	31.3167	-2.27212	0.000196066	0.011732	down	-	-	-
E75_GM001015	97.3667	202.9	-1.05927	0.038993	0.286813	down	-	-	COG0845-Membrane-fusion protein[M]
E75_GM001064	2907.97	8427.27	-1.53505	0.000390202	0.0193486	down	GO:0003674,GO:0003824,GO:0005215,GO:0005575,GO:0005622,GO:0005623,GO:0006139,GO:0006163,GO:0006164,GO:0006725,GO:0006753,GO:0006754,GO:0006793,GO:0006796,GO:0006807,GO:0006810,GO:0006811,GO:0006812,GO:0008150,GO:0008152,GO:0008324,GO:0009058,GO:0009117,GO:0009123,GO:0009124,GO:0009126,GO:0009127,GO:0009141,GO:0009142,GO:0009144,GO:0009145,GO:0009150,GO:0009152,GO:0009156,GO:0009161,GO:0009165,GO:…	K02110-ko00190 Oxidative phosphorylation;ko00195 Photosynthesis	COG0636-F0F1-type ATP synthase, subunit c/Archaeal/vacuolar-type H+-ATPase, subunit K[C]
E75_GM001065	530.63	1194.47	-1.17059	0.00162364	0.0513141	down	-	K02109-ko00190 Oxidative phosphorylation;ko00195 Photosynthesis	COG0711-F0F1-type ATP synthase, subunit b[C]
E75_GM001072	34.56	13.4933	1.35686	0.00857546	0.132756	up	-	K00058-ko01200 Carbon metabolism;ko01230 Biosynthesis of amino acids;ko00680 Methane metabolism;ko00260 Glycine, serine and threonine metabolism	COG0111-Phosphoglycerate dehydrogenase and related dehydrogenases[HE]
E75_GM001097	73.31	19.31	1.92466	0.00666135	0.114036	up	-	-	COG3409-Putative peptidoglycan-binding domain-containing protein[M]
E75_GM001098	19.63	65.3467	-1.73505	0.00327676	0.0786469	down	-	-	-
E75_GM001100	251.077	515.34	-1.0374	0.011519	0.15343	down	-	-	COG0826-Collagenase and related proteases[O]
E75_GM001110	217.587	526.353	-1.27444	0.0107911	0.149928	down	-	-	COG3590-Predicted metalloendopeptidase[O]
E75_GM001120	167.417	338.43	-1.01541	0.0335793	0.271964	down	-	K11749-ko04112 Cell cycle - Caulobacter;ko02024 Quorum sensing	COG0750-Predicted membrane-associated Zn-dependent proteases 1[M]
E75_GM001127	23.9067	82.7267	-1.79094	7.84e-05	0.00563718	down	-	K11709-ko02010 ABC transporters	COG1108-ABC-type Mn2+/Zn2+ transport systems, permease components[P]
E75_GM001128	39.4967	97.52	-1.30397	0.000519608	0.0229907	down	-	K11708-ko02010 ABC transporters	COG1108-ABC-type Mn2+/Zn2+ transport systems, permease components[P]
E75_GM001129	10.6333	32.4367	-1.60903	0.0192663	0.198601	down	-	-	-
E75_GM001130	26.21	77.6333	-1.56656	0.0004122	0.020093	down	-	K11710-ko02010 ABC transporters	COG1121-ABC-type Mn/Zn transport systems, ATPase component[P]
E75_GM001131	43.35	128.167	-1.56392	0.000186699	0.0114244	down	-	K11707-ko02010 ABC transporters	COG0803-ABC-type metal ion transport system, periplasmic component/surface adhesin[P]
E75_GM001132	33.09	80.58	-1.28403	0.00318073	0.0786469	down	-	-	COG1321-Mn-dependent transcriptional regulator[K]
E75_GM001133	4.48333	32.86	-2.87369	9.55e-10	4.58e-07	down	-	-	COG4771-Outer membrane receptor for ferrienterochelin and colicins[P]
E75_GM001134	7.80667	63.0467	-3.01364	2.07e-06	0.000313564	down	-	-	-
E75_GM001154	696.08	1807.87	-1.37697	0.0028631	0.0765031	down	-	K02492-ko00860 Porphyrin and chlorophyll metabolism	COG0373-Glutamyl-tRNA reductase[H]
E75_GM001161	602.75	255.1	1.2405	0.00978715	0.141446	up	-	K01698-ko00860 Porphyrin and chlorophyll metabolism	COG0113-Delta-aminolevulinic acid dehydratase[H]
E75_GM001169	69.11	12.48	2.46928	0.00015328	0.00979629	up	-	-	COG3227-Zinc metalloprotease (elastase)[E]
E75_GM001200	143.337	51.0733	1.48877	0.0101933	0.145129	up	-	-	-
E75_GM001202	36.99	119.16	-1.68769	0.00112104	0.0379306	down	-	-	COG2095-Multiple antibiotic transporter[U]
E75_GM001208	303.693	760.403	-1.32415	0.00419338	0.0886777	down	-	-	-
E75_GM001213	1006.99	2443.63	-1.27897	0.0355653	0.27621	down	GO:0003674,GO:0003676,GO:0003723,GO:0005488,GO:0005575,GO:0005622,GO:0005623,GO:0005737,GO:0005829,GO:0005840,GO:0006412,GO:0006518,GO:0006807,GO:0008097,GO:0008150,GO:0008152,GO:0009058,GO:0009059,GO:0009987,GO:0010467,GO:0015934,GO:0019538,GO:0019843,GO:0022625,GO:0022626,GO:0032991,GO:0034641,GO:0034645,GO:0043043,GO:0043170,GO:0043226,GO:0043228,GO:0043229,GO:0043232,GO:0043603,GO:0043604,GO:…	K02897-ko03010 Ribosome	COG1825-Ribosomal protein L25 (general stress protein Ctc)[J]
E75_GM001219	90.9733	508.153	-2.48175	1.33e-07	2.74e-05	down	-	-	-
E75_GM001220	14.6033	39.1167	-1.42149	0.00104656	0.0358323	down	-	-	-
E75_GM001221	35.59	10.0433	1.82523	0.0342036	0.274133	up	-	-	-
E75_GM001222	10.4467	2589.78	-7.95364	4.29e-52	1.23e-48	down	-	-	-
E75_GM001223	0.12	131.623	-10.0992	4.38e-26	6.31e-23	down	-	-	-
E75_GM001238	196.07	75.1933	1.38269	0.0226367	0.217011	up	-	-	-
E75_GM001246	15.8233	1.99	2.99121	0.0320769	0.266043	up	-	-	-
E75_GM001264	67.84	32.1633	1.07672	0.0295946	0.252564	up	-	-	-
E75_GM001265	304.99	1380.94	-2.17882	0.000946067	0.0340111	down	GO:0003674,GO:0003676,GO:0003723,GO:0003746,GO:0005488,GO:0006412,GO:0006414,GO:0006518,GO:0006807,GO:0008135,GO:0008150,GO:0008152,GO:0009058,GO:0009059,GO:0009987,GO:0010467,GO:0019538,GO:0034641,GO:0034645,GO:0043043,GO:0043170,GO:0043603,GO:0043604,GO:0044237,GO:0044238,GO:0044249,GO:0044260,GO:0044267,GO:0044271,GO:0071704,GO:0097159,GO:1901363,GO:1901564,GO:1901566,GO:1901576	-	COG0264-Translation elongation factor Ts[J]
E75_GM001266	250.203	598.113	-1.25732	0.0461943	0.304908	down	GO:0003674,GO:0003735,GO:0005198,GO:0005575,GO:0005622,GO:0005623,GO:0005737,GO:0005829,GO:0005840,GO:0006412,GO:0006518,GO:0006807,GO:0008150,GO:0008152,GO:0009058,GO:0009059,GO:0009987,GO:0010467,GO:0015935,GO:0019538,GO:0022626,GO:0022627,GO:0032991,GO:0034641,GO:0034645,GO:0043043,GO:0043170,GO:0043226,GO:0043228,GO:0043229,GO:0043232,GO:0043603,GO:0043604,GO:0044237,GO:0044238,GO:0044249,GO:…	K02967-ko03010 Ribosome	COG0052-Ribosomal protein S2[J]
E75_GM001267	374.343	872.35	-1.22055	0.0405456	0.292253	down	GO:0000462,GO:0003674,GO:0003676,GO:0003723,GO:0003735,GO:0005198,GO:0005488,GO:0005575,GO:0005622,GO:0005623,GO:0005737,GO:0005829,GO:0005840,GO:0006139,GO:0006364,GO:0006396,GO:0006412,GO:0006518,GO:0006725,GO:0006807,GO:0008150,GO:0008152,GO:0009058,GO:0009059,GO:0009987,GO:0010467,GO:0015935,GO:0016070,GO:0016072,GO:0019538,GO:0022613,GO:0022626,GO:0022627,GO:0030490,GO:0032991,GO:0034470,GO:…	K02996-ko03010 Ribosome	COG0103-Ribosomal protein S9[J]
E75_GM001271	50.0033	21.21	1.23728	0.0195878	0.200479	up	-	-	-
E75_GM001277	132.803	763.51	-2.52336	2.89e-05	0.00267891	down	-	-	-
E75_GM001283	94.8567	36.0533	1.39562	0.00527751	0.0992035	up	GO:0005575,GO:0005623,GO:0042597,GO:0044464	K01444-ko00511 Other glycan degradation;ko04142 Lysosome	COG1446-Asparaginase[E]
E75_GM001289	154.027	62.3533	1.30464	0.0351026	0.27621	up	-	-	-
E75_GM001293	289.97	590.363	-1.0257	0.00747507	0.122877	down	-	-	COG0532-Translation initiation factor 2 (IF-2; GTPase)[J]
E75_GM001301	1026.66	2131.4	-1.05385	0.0219388	0.214612	down	-	-	-
E75_GM001309	169.067	43.42	1.96116	0.000562539	0.0239338	up	-	K02437-ko00630 Glyoxylate and dicarboxylate metabolism;ko00260 Glycine, serine and threonine metabolism	COG0509-Glycine cleavage system H protein (lipoate-binding)[E]
E75_GM001310	153.747	41.0267	1.90592	0.00251035	0.0699104	up	-	-	-
E75_GM001328	17.16	35.05	-1.03036	0.0412215	0.294176	down	-	-	COG0845-Membrane-fusion protein[M]
E75_GM001329	40.0633	85.0567	-1.08614	0.00543729	0.0997443	down	-	K12340-ko03070 Bacterial secretion system;ko02020 Two-component system;ko04626 Plant-pathogen interaction;ko05133 Pertussis;ko01501 beta-Lactam resistance;ko01503 Cationic antimicrobial peptide (CAMP) resistance	COG1538-Outer membrane protein[MU]
E75_GM001357	96.8867	238.09	-1.29714	0.000582535	0.0239338	down	-	-	COG0544-FKBP-type peptidyl-prolyl cis-trans isomerase (trigger factor)[O]
E75_GM001394	197.22	431.933	-1.131	0.00394557	0.0866218	down	-	-	-
E75_GM001402	3.57333	58.7367	-4.03892	2.78e-09	1.14e-06	down	-	K11927-ko03018 RNA degradation	COG0513-Superfamily II DNA and RNA helicases[LKJ]
E75_GM001434	4561.52	788.307	2.53269	2.49e-05	0.00238938	up	-	-	-
E75_GM001436	630.733	1370.4	-1.11949	0.0180066	0.192517	down	-	K12257-ko03060 Protein export;ko03070 Bacterial secretion system;ko02024 Quorum sensing	COG0342-Preprotein translocase subunit SecD[U]
E75_GM001485	604.907	273.9	1.14306	0.0207623	0.207335	up	-	-	COG0568-DNA-directed RNA polymerase, sigma subunit (sigma70/sigma32)[K]
E75_GM001495	80.4067	32.2433	1.31831	0.0487544	0.311908	up	-	-	COG3668-Plasmid stabilization system protein[R]
E75_GM001496	316.107	138.08	1.19491	0.0447494	0.304839	up	-	-	COG3609-Predicted transcriptional regulators containing the CopG/Arc/MetJ DNA-binding domain[K]
E75_GM001524	3.40333	12.44	-1.86997	0.00626413	0.108528	down	-	K01652-ko01210 2-Oxocarboxylic acid metabolism;ko01230 Biosynthesis of amino acids;ko00650 Butanoate metabolism;ko00660 C5-Branched dibasic acid metabolism;ko00290 Valine, leucine and isoleucine biosynthesis;ko00770 Pantothenate and CoA biosynthesis	COG0028-Thiamine pyrophosphate-requiring enzymes [acetolactate synthase, pyruvate dehydrogenase (cytochrome), glyoxylate carboligase, phosphonopyruvate decarboxylase][EH]
E75_GM001525	2.83333	8.17333	-1.52842	0.0189963	0.197947	down	-	K01687-ko01210 2-Oxocarboxylic acid metabolism;ko01230 Biosynthesis of amino acids;ko00290 Valine, leucine and isoleucine biosynthesis;ko00770 Pantothenate and CoA biosynthesis	COG0129-Dihydroxyacid dehydratase/phosphogluconate dehydratase[EG]
E75_GM001526	4.68333	12.07	-1.36582	0.0484161	0.311908	down	-	K00826-ko01210 2-Oxocarboxylic acid metabolism;ko01230 Biosynthesis of amino acids;ko00270 Cysteine and methionine metabolism;ko00280 Valine, leucine and isoleucine degradation;ko00290 Valine, leucine and isoleucine biosynthesis;ko00770 Pantothenate and CoA biosynthesis	COG0115-Branched-chain amino acid aminotransferase/4-amino-4-deoxychorismate lyase[EH]
E75_GM001530	32.7167	8.2	1.99633	0.011491	0.15343	up	-	-	-
E75_GM001534	269.573	95.3167	1.49988	0.0217505	0.213496	up	-	-	COG4680-Uncharacterized protein conserved in bacteria[S]
E75_GM001535	9.90333	2.73	1.85901	0.00307706	0.0783154	up	-	-	-
E75_GM001539	9.63667	2.66333	1.8553	0.0335874	0.271964	up	-	-	-
E75_GM001540	44.9033	14.33	1.64778	0.0041533	0.0886777	up	-	-	-
E75_GM001581	434.88	5507.02	-3.66258	5.48e-09	1.97e-06	down	-	K00962-ko00230 Purine metabolism;ko00240 Pyrimidine metabolism;ko03018 RNA degradation	COG1185-Polyribonucleotide nucleotidyltransferase (polynucleotide phosphorylase)[J]
E75_GM001582	292.243	2063.08	-2.81956	1.37e-05	0.00152509	down	-	K00962-ko00230 Purine metabolism;ko00240 Pyrimidine metabolism;ko03018 RNA degradation	COG1185-Polyribonucleotide nucleotidyltransferase (polynucleotide phosphorylase)[J]
E75_GM001583	13.8233	52.2133	-1.91731	0.00191957	0.0575072	down	GO:0005575,GO:0005622,GO:0005623,GO:0005737,GO:0005829,GO:0005840,GO:0015935,GO:0022626,GO:0022627,GO:0032991,GO:0043226,GO:0043228,GO:0043229,GO:0043232,GO:0044391,GO:0044422,GO:0044424,GO:0044444,GO:0044445,GO:0044446,GO:0044464,GO:1990904	K02956-ko03010 Ribosome	COG0184-Ribosomal protein S15P/S13E[J]
E75_GM001584	188.527	58.6067	1.68563	0.00594742	0.105585	up	-	-	-
E75_GM001609	140.12	46.26	1.59883	0.00511079	0.0979909	up	-	-	-
E75_GM001610	367.297	165.933	1.14634	0.0178917	0.192002	up	-	-	-
E75_GM001627	25.3167	7.94333	1.67227	0.00554952	0.10038	up	-	-	-
E75_GM001633	90.0233	42.4133	1.08578	0.0476451	0.309317	up	-	-	COG4122-Predicted O-methyltransferase[R]
E75_GM001684	157.37	75.5733	1.05821	0.0431231	0.29838	up	-	K00796-ko00790 Folate biosynthesis	COG0294-Dihydropteroate synthase and related enzymes[H]
E75_GM001696	48.4467	115.153	-1.24909	0.0107368	0.149928	down	-	-	COG0530-Ca2+/Na+ antiporter[P]
E75_GM001708	116.383	34.3333	1.7612	0.00319821	0.0786469	up	-	-	-
E75_GM001713	543.14	253.147	1.10135	0.0242505	0.224374	up	-	-	-
E75_GM001721	13.18	80.29	-2.60687	1.88e-08	4.53e-06	down	-	-	-
E75_GM001758	200.527	3634.45	-4.17987	2.91e-18	2.79e-15	down	-	-	-
E75_GM001774	64.5967	23.2633	1.4734	0.0037399	0.0846926	up	-	-	-
E75_GM001775	3189.93	1554.75	1.03684	0.0450155	0.304908	up	-	-	-
E75_GM001783	57.9233	27.5333	1.07297	0.0245811	0.225144	up	-	-	-
E75_GM001793	149.353	767.34	-2.36114	7.13e-06	0.000932478	down	-	-	COG1217-Predicted membrane GTPase involved in stress response[T]
E75_GM001833	160.833	468.22	-1.54162	0.0129611	0.164211	down	-	-	-
E75_GM001834	13347.1	31312.3	-1.2302	0.0113444	0.15343	down	-	-	COG0050-GTPases - translation elongation factors[J]
E75_GM001835	885.677	2000.8	-1.17572	0.00473646	0.0939452	down	-	K03073-ko03060 Protein export;ko03070 Bacterial secretion system;ko02024 Quorum sensing	-
E75_GM001858	22.0533	8.91667	1.30642	0.0290764	0.250224	up	-	-	-
E75_GM001876	936.36	351.497	1.41355	0.00917013	0.135248	up	-	-	COG2198-FOG: HPt domain[T]
E75_GM001878	367.89	786.303	-1.09581	0.0158323	0.180689	down	GO:0003674,GO:0003735,GO:0005198,GO:0005575,GO:0005622,GO:0005623,GO:0005737,GO:0005829,GO:0005840,GO:0015934,GO:0022625,GO:0022626,GO:0032991,GO:0043226,GO:0043228,GO:0043229,GO:0043232,GO:0044391,GO:0044422,GO:0044424,GO:0044444,GO:0044445,GO:0044446,GO:0044464,GO:1990904	K02902-ko03010 Ribosome	COG0227-Ribosomal protein L28[J]
E75_GM001885	22.8067	58.11	-1.34933	0.0320991	0.266043	down	-	-	COG0621-2-methylthioadenine synthetase[J]
E75_GM001900	0.59	0.0001	12.5265	0.0453674	1	up	-	-	COG4772-Outer membrane receptor for Fe3+-dicitrate[P]
E75_GM001907	115.937	45.89	1.33709	0.0177557	0.191975	up	-	-	-
E75_GM001918	16.86	50.4333	-1.58077	0.0241574	0.224374	down	-	-	COG1278-Cold shock proteins[K]
E75_GM001938	103.363	45.4633	1.18495	0.0356307	0.27621	up	-	-	COG2761-Predicted dithiol-disulfide isomerase involved in polyketide biosynthesis[Q]
E75_GM001941	23.5067	8.50333	1.46697	0.0208677	0.207666	up	-	-	-
E75_GM001942	32.7967	13.33	1.29887	0.012429	0.161017	up	-	-	-
E75_GM001943	33.4467	10.9833	1.60655	0.00523667	0.0990833	up	-	-	COG1131-ABC-type multidrug transport system, ATPase component[V]
E75_GM001945	43.9967	9.37667	2.23025	0.000581362	0.0239338	up	-	-	-
E75_GM001978	55.6633	13.7433	2.018	0.00086738	0.0318529	up	-	-	-
E75_GM001980	45.6067	14.8	1.62365	0.027551	0.241576	up	-	-	-
E75_GM001981	33.61	8.96667	1.90625	0.0445496	0.304677	up	-	-	-
E75_GM002000	194.047	92.0867	1.07534	0.0115233	0.15343	up	-	-	-
E75_GM002001	168.237	66.8233	1.33207	0.00453678	0.0916022	up	-	K01479-ko00340 Histidine metabolism	COG0010-Arginase/agmatinase/formimionoglutamate hydrolase, arginase family[E]
E75_GM002002	254.15	116.62	1.12387	0.0253938	0.229663	up	-	K01468-ko00340 Histidine metabolism	COG1228-Imidazolonepropionase and related amidohydrolases[Q]
E75_GM002006	18.6867	62.4533	-1.74077	0.0377325	0.281867	down	-	-	-
E75_GM002033	39.3133	17.2	1.19261	0.0392748	0.287415	up	-	-	COG2133-Glucose/sorbosone dehydrogenases[G]
E75_GM002040	420.867	191.19	1.13836	0.0287849	0.250107	up	-	-	-
E75_GM002047	1442.6	599.337	1.26723	0.0144795	0.172079	up	-	K02067-ko02010 ABC transporters	-
E75_GM002050	124.07	54.11	1.19719	0.0107649	0.149928	up	-	-	-
E75_GM002051	77.08	34.9233	1.14217	0.0355404	0.27621	up	-	-	COG3752-Predicted membrane protein[S]
E75_GM002060	58.21	21.5133	1.43604	0.0092637	0.135931	up	-	-	-
E75_GM002072	6.36	1.57	2.01826	0.0242912	0.224374	up	-	-	-
E75_GM002079	1121.19	280.1	2.00102	0.000489303	0.0219881	up	-	-	COG4774-Outer membrane receptor for monomeric catechols[P]
E75_GM002080	255.563	62.19	2.03893	0.000555416	0.0239338	up	-	-	COG3182-Uncharacterized iron-regulated membrane protein[S]
E75_GM002081	52.4167	6.73667	2.95992	0.000604661	0.024493	up	-	-	-
E75_GM002082	5.81	0.363333	3.99917	0.0132636	0.166576	up	-	-	-
E75_GM002098	530.417	235.963	1.16856	0.0414423	0.294664	up	-	-	-
E75_GM002100	1.26333	6.11	-2.27394	0.0461714	0.304908	down	-	-	COG0526-Thiol-disulfide isomerase and thioredoxins[OC]
E75_GM002107	306.917	115.59	1.40883	0.00493481	0.0958953	up	-	-	-
E75_GM002129	592.2	241.383	1.29476	0.0261418	0.23495	up	-	-	-
E75_GM002130	125.85	53.5533	1.23266	0.0213742	0.211289	up	-	-	-
E75_GM002131	312.11	117.51	1.40927	0.00644234	0.110947	up	-	-	-
E75_GM002132	291.97	120.793	1.27328	0.00199762	0.0592283	up	-	-	COG1236-Predicted exonuclease of the beta-lactamase fold involved in RNA processing[J]
E75_GM002134	8965.21	3212.55	1.48062	0.0169124	0.188528	up	-	-	-
E75_GM002135	101.93	45.2067	1.17297	0.0405015	0.292253	up	-	-	-
E75_GM002149	14.8967	34.0333	-1.19196	0.025008	0.226886	down	-	-	-
E75_GM002154	8153.68	3379.95	1.27045	0.0425053	0.297614	up	-	K00376-ko00910 Nitrogen metabolism	COG4263-Nitrous oxide reductase[C]
E75_GM002155	1069.99	460.013	1.21785	0.0172639	0.190399	up	-	-	-
E75_GM002156	465.153	144.597	1.68567	0.0140611	0.170632	up	-	-	-
E75_GM002158	37.59	18.25	1.04245	0.0469221	0.306709	up	-	-	COG3420-Nitrous oxidase accessory protein[P]
E75_GM002160	365.55	155.937	1.22911	0.00707194	0.117566	up	-	K19341-ko02010 ABC transporters	-
E75_GM002163	56.9267	182.947	-1.68425	7.47e-05	0.00563718	down	-	-	-
E75_GM002169	184.36	90.35	1.02893	0.0454011	0.304908	up	-	-	-
E75_GM002170	17.77	4.30333	2.04592	0.0493182	0.313804	up	-	-	COG4115-Uncharacterized protein conserved in bacteria[S]
E75_GM002171	169.943	59.2567	1.52	0.0272162	0.240352	up	-	-	-
E75_GM002175	1324.4	588.957	1.16911	0.0191636	0.198254	up	-	K03517-ko00760 Nicotinate and nicotinamide metabolism	COG0379-Quinolinate synthase[H]
E75_GM002176	291.617	72.2733	2.01254	1.52e-06	0.000272665	up	-	K00278-ko00250 Alanine, aspartate and glutamate metabolism;ko00760 Nicotinate and nicotinamide metabolism	COG0029-Aspartate oxidase[H]
E75_GM002177	572.397	113.74	2.33128	0.000102163	0.00716638	up	-	-	-
E75_GM002182	268.913	66.01	2.02638	0.00233603	0.0668226	up	-	-	COG2128-Uncharacterized conserved protein[S]
E75_GM002183	20.6767	6.49	1.67171	0.0265806	0.237409	up	-	-	COG4221-Short-chain alcohol dehydrogenase of unknown specificity[R]
E75_GM002191	316.083	116.093	1.44502	0.00377834	0.0848945	up	-	-	-
E75_GM002192	2677.1	1023.55	1.38709	0.00281039	0.0762518	up	-	K00406-ko00190 Oxidative phosphorylation;ko02020 Two-component system	-
E75_GM002193	846.083	264.413	1.678	2.36e-05	0.00234019	up	-	-	COG0348-Polyferredoxin[C]
E75_GM002194	42.1767	14.1267	1.57802	0.0120089	0.158947	up	-	-	-
E75_GM002195	690.51	163.177	2.08123	1.44e-05	0.00153516	up	-	-	COG2836-Uncharacterized conserved protein[S]
E75_GM002196	575.013	90.9167	2.66098	9.04e-09	2.89e-06	up	-	-	-
E75_GM002197	123.87	19.5167	2.66605	6.38e-05	0.00495541	up	-	-	-
E75_GM002198	1147.06	484.22	1.2442	0.0151898	0.176153	up	-	-	COG1999-Uncharacterized protein SCO1/SenC/PrrC, involved in biogenesis of respiratory and photosynthetic systems[R]
E75_GM002199	998.927	315.12	1.66448	0.00382923	0.0853711	up	-	-	COG1262-Uncharacterized conserved protein[S]
E75_GM002206	84.7667	33.6033	1.33489	0.0249557	0.226886	up	-	-	COG2388-Predicted acetyltransferase[R]
E75_GM002210	14.6133	6.50333	1.16803	0.0360541	0.277872	up	-	-	COG5616-Predicted integral membrane protein[S]
E75_GM002220	4.2	0.126667	5.05128	0.00897617	0.134745	up	-	-	COG0596-Predicted hydrolases or acyltransferases (alpha/beta hydrolase superfamily) [R]
E75_GM002260	38.8067	14.28	1.44231	0.0084137	0.13151	up	-	-	COG0610-Type I site-specific restriction-modification system, R (restriction) subunit and related helicases[V]
E75_GM002261	8.29333	2.4	1.78892	0.0469234	0.306709	up	-	-	COG2856-Predicted Zn peptidase[E]
E75_GM002272	233.237	65.9967	1.82133	0.00498018	0.0961275	up	-	-	-
E75_GM002273	157.87	38.39	2.03993	0.00287286	0.0765031	up	-	-	-
E75_GM002274	197.227	66.02	1.57888	0.00677764	0.114662	up	-	-	-
E75_GM002275	65.2167	27.9967	1.21999	0.038421	0.285537	up	-	-	COG0745-Response regulators consisting of a CheY-like receiver domain and a winged-helix DNA-binding domain[TK]
E75_GM002276	43.1367	12.1733	1.82519	0.000199885	0.011732	up	-	-	COG5002-Signal transduction histidine kinase[T]
E75_GM002290	25.2733	9.83	1.36235	0.035322	0.27621	up	-	-	COG4564-Signal transduction histidine kinase[T]
E75_GM002291	21.6433	4.25	2.34839	0.00593195	0.105585	up	-	-	COG2197-Response regulator containing a CheY-like receiver domain and an HTH DNA-binding domain[TK]
E75_GM002295	56.4067	17.4567	1.69209	0.00297949	0.0771983	up	-	-	-
E75_GM002296	28.1467	7.83333	1.84527	0.000377915	0.0193486	up	-	-	-
E75_GM002303	4.69	12.73	-1.44057	0.022364	0.21593	down	-	-	COG3550-Uncharacterized protein related to capsule biosynthesis enzymes[R]
E75_GM002304	9.46	41.28	-2.12553	0.00183728	0.056213	down	-	-	COG1396-Predicted transcriptional regulators[K]
E75_GM002309	88.59	27.07	1.71045	0.0247218	0.225714	up	-	-	-
E75_GM002310	50.74	13.7933	1.87915	0.0151382	0.176153	up	-	-	COG1983-Putative stress-responsive transcriptional regulator[KT]
E75_GM002313	33.9567	9.01333	1.91356	0.0373144	0.28167	up	-	-	COG3296-Uncharacterized protein conserved in bacteria[S]
E75_GM002315	1151.31	306.24	1.91055	0.00191491	0.0575072	up	-	-	-
E75_GM002316	19.1833	8.55667	1.16473	0.0404711	0.292253	up	-	-	COG0583-Transcriptional regulator[K]
E75_GM002335	2.86	0.743333	1.94393	0.0353559	0.27621	up	-	-	-
E75_GM002355	379.97	170.247	1.15826	0.0189022	0.197815	up	-	K00134-ko01200 Carbon metabolism;ko01230 Biosynthesis of amino acids;ko00010 Glycolysis / Gluconeogenesis;ko00710 Carbon fixation in photosynthetic organisms;ko04066 HIF-1 signaling pathway;ko05010 Alzheimer's disease	COG0057-Glyceraldehyde-3-phosphate dehydrogenase/erythrose-4-phosphate dehydrogenase[G]
E75_GM002361	68.8033	27.1867	1.33958	0.0175236	0.190399	up	-	-	COG0606-Predicted ATPase with chaperone activity[O]
E75_GM002364	7.52333	2.45667	1.61467	0.0322288	0.266351	up	-	-	COG0464-ATPases of the AAA+ class[O]
E75_GM002369	7.58667	2.31667	1.71142	0.00693062	0.116564	up	-	-	-
E75_GM002370	13.14	4.5	1.54597	0.00757499	0.123083	up	-	-	-
E75_GM002372	43.0633	12.1333	1.82748	0.0125054	0.16128	up	-	-	COG4104-Uncharacterized conserved protein[S]
E75_GM002373	8.12	2.57333	1.65784	0.0223632	0.21593	up	-	-	COG3501-Uncharacterized protein conserved in bacteria[S]
E75_GM002374	7.11333	1.1	2.69302	0.0135071	0.168166	up	-	-	-
E75_GM002376	21.76	1.82333	3.57703	0.000486294	0.0219881	up	-	-	-
E75_GM002377	92.2333	9.37333	3.29865	0.000115342	0.00771447	up	-	-	-
E75_GM002378	70.7667	26.6833	1.40713	0.00774642	0.123771	up	-	-	COG3497-Phage tail sheath protein FI[R]
E75_GM002390	11.3767	4.07333	1.4818	0.0375389	0.281867	up	-	-	-
E75_GM002394	3133.5	965.893	1.69784	0.00944303	0.137859	up	-	-	-
E75_GM002403	67.17	28.4033	1.24176	0.0486529	0.311908	up	-	-	-
E75_GM002408	17.9067	92.73	-2.37254	5.69e-06	0.000778673	down	-	K01953-ko00250 Alanine, aspartate and glutamate metabolism	COG0367-Asparagine synthase (glutamine-hydrolyzing)[E]
E75_GM002426	544.553	1150.81	-1.0795	0.0191508	0.198254	down	-	K02945-ko03010 Ribosome	COG0539-Ribosomal protein S1[J]
E75_GM002428	188.673	65.3233	1.53022	0.00335971	0.0786469	up	GO:0003674,GO:0003824,GO:0004070,GO:0005575,GO:0005622,GO:0005623,GO:0005737,GO:0006139,GO:0006220,GO:0006221,GO:0006725,GO:0006753,GO:0006793,GO:0006796,GO:0006807,GO:0008150,GO:0008152,GO:0009058,GO:0009117,GO:0009165,GO:0009218,GO:0009220,GO:0009259,GO:0009260,GO:0009987,GO:0016740,GO:0016741,GO:0016743,GO:0018130,GO:0019438,GO:0019637,GO:0019693,GO:0034641,GO:0034654,GO:0044237,GO:0044238,GO:…	K00609-ko00240 Pyrimidine metabolism;ko00250 Alanine, aspartate and glutamate metabolism	COG0540-Aspartate carbamoyltransferase, catalytic chain[F]
E75_GM002429	336.527	85.2267	1.98134	0.000345656	0.0184094	up	-	-	-
E75_GM002431	49.49	18.1	1.45115	0.0146258	0.173102	up	-	-	-
E75_GM002439	1.73667	12.82	-2.884	0.0228267	0.217383	down	-	-	-
E75_GM002468	404.333	112.26	1.8487	0.00325321	0.0786469	up	-	K02557-ko02030 Bacterial chemotaxis;ko02040 Flagellar assembly	COG1360-Flagellar motor protein[N]
E75_GM002487	35.1933	78.96	-1.16582	0.0174589	0.190399	down	-	-	COG1278-Cold shock proteins[K]
E75_GM002489	24.8667	8.65333	1.52289	0.0166887	0.186758	up	-	-	COG0480-Translation elongation factors (GTPases)[J]
E75_GM002491	72.8233	202.793	-1.47754	0.000389354	0.0193486	down	-	-	COG1061-DNA or RNA helicases of superfamily II[KL]
E75_GM002499	16.4667	3.49	2.23825	0.00544501	0.0997443	up	-	-	COG2197-Response regulator containing a CheY-like receiver domain and an HTH DNA-binding domain[TK]
E75_GM002500	121.563	40.2633	1.59417	0.0187561	0.197815	up	-	-	-
E75_GM002501	92.7033	29.0733	1.67292	0.00798199	0.126133	up	-	-	-
E75_GM002502	83.6233	22.95	1.86541	0.0045834	0.0916022	up	-	-	-
E75_GM002520	27.99	11.9267	1.23072	0.0324271	0.267221	up	-	-	COG1480-Predicted membrane-associated HD superfamily hydrolase[R]
E75_GM002526	235.303	108.773	1.1132	0.0213787	0.211289	up	GO:0000408,GO:0002949,GO:0005575,GO:0005622,GO:0005623,GO:0006139,GO:0006396,GO:0006399,GO:0006400,GO:0006725,GO:0006807,GO:0008033,GO:0008150,GO:0008152,GO:0009451,GO:0009987,GO:0010467,GO:0016070,GO:0032991,GO:0034470,GO:0034641,GO:0034660,GO:0043170,GO:0043412,GO:0044237,GO:0044238,GO:0044424,GO:0044464,GO:0046483,GO:0070525,GO:0071704,GO:0090304,GO:1901360	-	COG0533-Metal-dependent proteases with possible chaperone activity[O]
E75_GM002528	29.6333	2.70667	3.45263	5.77e-05	0.00460796	up	-	-	COG2356-Endonuclease I[L]
E75_GM002578	121.883	46.8233	1.3802	0.0230466	0.218753	up	-	-	-
E75_GM002579	104.213	28.0467	1.89364	0.0302946	0.255505	up	-	-	COG3668-Plasmid stabilization system protein[R]
E75_GM002604	110.557	34.8167	1.66694	0.00329816	0.0786469	up	-	-	COG0598-Mg2+ and Co2+ transporters[P]
E75_GM002608	1.44333	7.78	-2.43037	0.0105942	0.149357	down	GO:0000105,GO:0000162,GO:0003674,GO:0003824,GO:0003949,GO:0005575,GO:0005622,GO:0005623,GO:0005737,GO:0006082,GO:0006520,GO:0006547,GO:0006568,GO:0006576,GO:0006586,GO:0006725,GO:0006807,GO:0008150,GO:0008152,GO:0008652,GO:0009058,GO:0009072,GO:0009073,GO:0009308,GO:0009309,GO:0009987,GO:0016053,GO:0016853,GO:0016860,GO:0016861,GO:0018130,GO:0019438,GO:0019752,GO:0034641,GO:0042401,GO:0042430,GO:…	K01814-ko01230 Biosynthesis of amino acids;ko00340 Histidine metabolism	COG0106-Phosphoribosylformimino-5-aminoimidazole carboxamide ribonucleotide (ProFAR) isomerase[E]
E75_GM002609	4.76333	14.33	-1.589	0.0260013	0.23442	down	-	K02501-ko01230 Biosynthesis of amino acids;ko00340 Histidine metabolism	COG0118-Glutamine amidotransferase[E]
E75_GM002610	2.10667	9.01667	-2.09763	0.00252805	0.0699104	down	GO:0000105,GO:0003674,GO:0003824,GO:0004424,GO:0006082,GO:0006520,GO:0006547,GO:0006725,GO:0006807,GO:0008150,GO:0008152,GO:0008652,GO:0009058,GO:0009987,GO:0016053,GO:0016829,GO:0016835,GO:0016836,GO:0018130,GO:0019438,GO:0019752,GO:0034641,GO:0043436,GO:0044237,GO:0044238,GO:0044249,GO:0044281,GO:0044283,GO:0046394,GO:0046483,GO:0052803,GO:0071704,GO:1901360,GO:1901362,GO:1901564,GO:1901566,GO:…	K01089-ko01230 Biosynthesis of amino acids;ko00340 Histidine metabolism	COG0131-Imidazoleglycerol-phosphate dehydratase[E]
E75_GM002611	17.04	83.3133	-2.28962	1.83e-06	0.000297541	down	-	K00817-ko01230 Biosynthesis of amino acids;ko00340 Histidine metabolism;ko00350 Tyrosine metabolism;ko00360 Phenylalanine metabolism;ko00400 Phenylalanine, tyrosine and tryptophan biosynthesis;ko00960 Tropane, piperidine and pyridine alkaloid biosynthesis;ko00401 Novobiocin biosynthesis	COG0079-Histidinol-phosphate/aromatic aminotransferase and cobyric acid decarboxylase[E]
E75_GM002612	25.6133	79.2567	-1.62964	0.00297444	0.0771983	down	GO:0000105,GO:0003674,GO:0003824,GO:0004399,GO:0005575,GO:0005622,GO:0005623,GO:0005737,GO:0005829,GO:0006082,GO:0006520,GO:0006547,GO:0006725,GO:0006807,GO:0008150,GO:0008152,GO:0008652,GO:0009058,GO:0009987,GO:0016053,GO:0016491,GO:0016614,GO:0016616,GO:0018130,GO:0019438,GO:0019752,GO:0034641,GO:0043436,GO:0044237,GO:0044238,GO:0044249,GO:0044281,GO:0044283,GO:0044424,GO:0044444,GO:0044464,GO:…	K00013-ko01230 Biosynthesis of amino acids;ko00340 Histidine metabolism	COG0141-Histidinol dehydrogenase[E]
E75_GM002643	137.953	285.827	-1.05096	0.0477622	0.309378	down	-	-	COG1522-Transcriptional regulators[K]
E75_GM002666	5181.33	2344.03	1.14433	0.0148183	0.174662	up	-	-	-
E75_GM002687	24.3967	72.97	-1.58062	0.0282832	0.246493	down	-	-	-
E75_GM002721	1.02333	3.02	-1.56127	0.0445998	0.304677	down	-	-	-
E75_GM002730	8.82333	1.28	2.78518	0.0243077	0.224374	up	-	-	-
E75_GM002737	29.6	78.9067	-1.41455	0.000874959	0.0318529	down	-	-	COG2217-Cation transport ATPase[P]
E75_GM002739	27.8067	84.32	-1.60044	0.000684474	0.0273409	down	-	-	COG0531-Amino acid transporters[E]
E75_GM002748	65.7267	32.8167	1.00205	0.0425597	0.297614	up	-	-	COG2202-FOG: PAS/PAC domain[T]
E75_GM002754	20.42	4.44	2.20135	0.0114298	0.15343	up	-	-	-
E75_GM002770	104.81	38.9733	1.42722	0.0462563	0.304908	up	-	-	-
E75_GM002771	14.9933	7.06333	1.0859	0.0399528	0.291635	up	-	-	COG1506-Dipeptidyl aminopeptidases/acylaminoacyl-peptidases[E]
E75_GM002772	57.4333	20.2967	1.50065	0.00411835	0.0886777	up	-	-	-
E75_GM002773	73.14	30.39	1.26706	0.0203302	0.205879	up	-	-	-
E75_GM002779	167.983	81.0433	1.05155	0.0489647	0.312245	up	-	-	-
E75_GM002789	7.51333	0.0001	16.1972	0.044235	1	up	-	-	-
E75_GM002833	114.09	38.8033	1.55592	0.00242765	0.0684503	up	-	-	-
E75_GM002838	331.067	132.373	1.32251	0.00539909	0.0997443	up	-	-	-
E75_GM002848	123.147	414.103	-1.74961	0.00102949	0.0356725	down	-	-	COG0012-Predicted GTPase, probable translation factor[J]
E75_GM002879	107.323	37.9767	1.49878	0.0363895	0.279083	up	-	-	-
E75_GM002880	42.37	12.1133	1.80645	0.0136209	0.168852	up	-	-	COG1595-DNA-directed RNA polymerase specialized sigma subunit, sigma24 homolog[K]
E75_GM002901	76.1133	34.5567	1.13919	0.006724	0.114427	up	-	-	-
E75_GM002913	18.28	141.113	-2.94852	1.34e-08	3.86e-06	down	-	-	COG2346-Truncated hemoglobins[R]
E75_GM002914	115.543	1139.17	-3.30148	7.48e-14	5.38e-11	down	-	-	-
E75_GM002929	144.06	300.063	-1.0586	0.0143415	0.171663	down	-	-	COG0144-tRNA and rRNA cytosine-C5-methylases[J]
E75_GM002937	282.19	108.013	1.38546	0.00604285	0.105971	up	-	-	-
E75_GM002938	387.74	172.027	1.17246	0.0333918	0.271964	up	-	K00632-ko01212 Fatty acid metabolism;ko00071 Fatty acid degradation;ko00592 alpha-Linolenic acid metabolism;ko00280 Valine, leucine and isoleucine degradation;ko00281 Geraniol degradation;ko00362 Benzoate degradation;ko00642 Ethylbenzene degradation	COG0183-Acetyl-CoA acetyltransferase[I]
E75_GM002940	459.523	224.557	1.03306	0.0401771	0.292253	up	-	-	COG1960-Acyl-CoA dehydrogenases[I]
E75_GM002945	82.8467	389.307	-2.23239	3.98e-07	7.63e-05	down	-	-	COG2335-Secreted and surface protein containing fasciclin-like repeats[M]
E75_GM002947	275.53	131.27	1.06967	0.0347398	0.275999	up	-	K03405-ko00860 Porphyrin and chlorophyll metabolism	COG1239-Mg-chelatase subunit ChlI[H]
E75_GM002948	122.773	38.27	1.68171	0.00314843	0.0786469	up	-	-	-
E75_GM002959	331.9	129.68	1.35579	0.0112381	0.15318	up	-	-	-
E75_GM002967	38.21	12.9367	1.56248	0.0448354	0.304839	up	-	-	COG3636-Predicted transcriptional regulator[K]
E75_GM002975	4.31	1.20333	1.84065	0.0122409	0.159298	up	-	-	COG3292-Predicted periplasmic ligand-binding sensor domain[T]
E75_GM002999	7.55667	1.46667	2.36521	0.0159298	0.18076	up	-	-	-
E75_GM003013	9.56333	40.0667	-2.06682	7.79e-05	0.00563718	down	-	K07798-ko02020 Two-component system	COG0845-Membrane-fusion protein[M]
E75_GM003014	7.61	21.3333	-1.48714	0.022587	0.217011	down	-	-	COG3544-Uncharacterized protein conserved in bacteria[S]
E75_GM003015	6.64667	27.88	-2.06853	0.000111619	0.00764325	down	-	-	-
E75_GM003016	2.10667	10.7567	-2.3522	0.00699237	0.116919	down	-	-	-
E75_GM003017	10.0033	30.1667	-1.59247	0.0121042	0.158947	down	-	-	-
E75_GM003018	2.18667	11.72	-2.42217	0.00457529	0.0916022	down	-	-	-
E75_GM003020	7.51	16.8967	-1.16985	0.00458648	0.0916022	down	-	-	COG2132-Putative multicopper oxidases[Q]
E75_GM003033	26.1167	10.0733	1.37443	0.0374959	0.281867	up	-	-	-
E75_GM003058	2.81	11.0767	-1.97888	0.000389392	0.0193486	down	-	K07798-ko02020 Two-component system	COG0845-Membrane-fusion protein[M]
E75_GM003061	3.56667	19.5667	-2.45575	1.89e-08	4.53e-06	down	-	K07787-ko02020 Two-component system	COG3696-Putative silver efflux pump[P]
E75_GM003086	68.5367	161.397	-1.23566	0.013475	0.168166	down	-	K02914-ko03010 Ribosome	COG0230-Ribosomal protein L34[J]
E75_GM003087	11.9133	40.04	-1.74886	0.00277347	0.0759667	down	-	-	-
E75_GM003092	403.667	140.213	1.52554	0.0121587	0.158947	up	-	-	-
E75_GM003097	178.58	485.523	-1.44297	0.00295958	0.0771983	down	-	K02909-ko03010 Ribosome	COG0254-Ribosomal protein L31[J]
E75_GM003116	3174.37	1046.52	1.60088	0.000572199	0.0239338	up	-	-	COG0776-Bacterial nucleoid DNA-binding protein[L]
E75_GM003121	249.12	69.8533	1.83444	0.00773537	0.123771	up	-	-	-
E75_GM003122	408.383	93.6233	2.12498	0.0110151	0.151342	up	-	-	-
E75_GM003125	24.7167	55.81	-1.17504	0.0138398	0.170092	down	-	-	-
E75_GM003126	221.443	508.09	-1.19815	0.026943	0.239161	down	GO:0003674,GO:0003676,GO:0003723,GO:0005488,GO:0005575,GO:0005622,GO:0005623,GO:0005737,GO:0005829,GO:0005840,GO:0006412,GO:0006518,GO:0006807,GO:0008150,GO:0008152,GO:0009058,GO:0009059,GO:0009987,GO:0010467,GO:0015934,GO:0019538,GO:0022625,GO:0022626,GO:0032991,GO:0034641,GO:0034645,GO:0043043,GO:0043170,GO:0043226,GO:0043228,GO:0043229,GO:0043232,GO:0043603,GO:0043604,GO:0044237,GO:0044238,GO:…	K02939-ko03010 Ribosome	COG0359-Ribosomal protein L9[J]
E75_GM003127	231.683	792.053	-1.77344	0.000842194	0.0314565	down	GO:0003674,GO:0003735,GO:0005198,GO:0005575,GO:0005622,GO:0005623,GO:0005737,GO:0005829,GO:0005840,GO:0006412,GO:0006518,GO:0006807,GO:0008150,GO:0008152,GO:0009058,GO:0009059,GO:0009987,GO:0010467,GO:0015935,GO:0019538,GO:0022626,GO:0022627,GO:0032991,GO:0034641,GO:0034645,GO:0043043,GO:0043170,GO:0043226,GO:0043228,GO:0043229,GO:0043232,GO:0043603,GO:0043604,GO:0044237,GO:0044238,GO:0044249,GO:…	K02963-ko03010 Ribosome	COG0238-Ribosomal protein S18[J]
E75_GM003128	246.507	846.83	-1.78045	0.00101764	0.0356725	down	GO:0003674,GO:0003676,GO:0003723,GO:0003735,GO:0005198,GO:0005488,GO:0005575,GO:0005622,GO:0005623,GO:0005737,GO:0005829,GO:0005840,GO:0015935,GO:0019843,GO:0022626,GO:0022627,GO:0032991,GO:0043226,GO:0043228,GO:0043229,GO:0043232,GO:0044391,GO:0044422,GO:0044424,GO:0044444,GO:0044445,GO:0044446,GO:0044464,GO:0070181,GO:0097159,GO:1901363,GO:1990904	K02990-ko03010 Ribosome	COG0360-Ribosomal protein S6[J]
E75_GM003137	63.12	24.0067	1.39466	0.0268126	0.23874	up	-	-	-
E75_GM003138	552.223	218.047	1.34061	0.00757485	0.123083	up	-	K01847-ko01200 Carbon metabolism;ko00630 Glyoxylate and dicarboxylate metabolism;ko00640 Propanoate metabolism;ko00720 Carbon fixation pathways in prokaryotes;ko00280 Valine, leucine and isoleucine degradation	COG1884-Methylmalonyl-CoA mutase, N-terminal domain/subunit[I]
E75_GM003171	374.58	106.427	1.81541	0.00234669	0.0668226	up	-	-	-
E75_GM003172	937.573	346.31	1.43687	0.000787469	0.0297995	up	-	-	-
E75_GM003173	112.94	327.99	-1.5381	0.00128576	0.0420546	down	-	-	COG0488-ATPase components of ABC transporters with duplicated ATPase domains[R]
E75_GM003189	30.8733	1.07333	4.84619	0.00128679	0.0420546	up	-	-	-
E75_GM003217	558.067	141.683	1.97777	0.00179955	0.0556507	up	-	-	-
E75_GM003218	1587.87	632.16	1.32873	0.00747684	0.122877	up	-	-	-
E75_GM003227	53.2267	23.96	1.15152	0.0434718	0.299594	up	-	-	-

## Sheet: 27 vs 5-6
Table S4 The differentially expressed genes of cultured at 27℃ and cultured at 5℃ for 6 h.
Gene id	MeanTPM (27)	MeanTPM (5-6)	log2 FoldChange	pValue	qValue	result	GO	KEGG	COG
E75_GM000004	77.5467	25.31	1.61536	0.00357689	0.0453124	up	-	-	COG0313-Predicted methyltransferases[R]
E75_GM000013	3.31667	8.85333	-1.41649	0.0269042	0.169448	down	-	-	-
E75_GM000025	182.473	406.61	-1.15596	0.0171759	0.129287	down	GO:0003674,GO:0003735,GO:0005198,GO:0005575,GO:0005622,GO:0005623,GO:0005737,GO:0005829,GO:0005840,GO:0015934,GO:0022625,GO:0022626,GO:0032991,GO:0043226,GO:0043228,GO:0043229,GO:0043232,GO:0044391,GO:0044422,GO:0044424,GO:0044444,GO:0044445,GO:0044446,GO:0044464,GO:1990904	K02884-ko03010 Ribosome	COG0335-Ribosomal protein L19[J]
E75_GM000036	51.45	160.107	-1.63779	0.000403065	0.00955329	down	GO:0003674,GO:0003676,GO:0003723,GO:0003743,GO:0005488,GO:0005575,GO:0005622,GO:0005623,GO:0005737,GO:0005829,GO:0006412,GO:0006413,GO:0006518,GO:0006807,GO:0006996,GO:0008135,GO:0008150,GO:0008152,GO:0009058,GO:0009059,GO:0009987,GO:0010467,GO:0016020,GO:0016043,GO:0019538,GO:0022411,GO:0032790,GO:0032984,GO:0032988,GO:0034641,GO:0034645,GO:0043021,GO:0043022,GO:0043043,GO:0043170,GO:0043603,GO:…	-	COG0290-Translation initiation factor 3 (IF-3)[J]
E75_GM000037	84.57	358.453	-2.08357	0.00279236	0.0390797	down	GO:0003674,GO:0003735,GO:0005198,GO:0005575,GO:0005622,GO:0005623,GO:0005737,GO:0005829,GO:0005840,GO:0015934,GO:0022625,GO:0022626,GO:0032991,GO:0043226,GO:0043228,GO:0043229,GO:0043232,GO:0044391,GO:0044422,GO:0044424,GO:0044444,GO:0044445,GO:0044446,GO:0044464,GO:1990904	K02916-ko03010 Ribosome	COG0291-Ribosomal protein L35[J]
E75_GM000038	602.597	1472.88	-1.28937	0.00348706	0.0443657	down	GO:0000027,GO:0003674,GO:0003735,GO:0005198,GO:0005575,GO:0005622,GO:0005623,GO:0005737,GO:0005829,GO:0005840,GO:0006996,GO:0008150,GO:0009987,GO:0015934,GO:0016043,GO:0022607,GO:0022613,GO:0022618,GO:0022625,GO:0022626,GO:0032991,GO:0034622,GO:0042254,GO:0042255,GO:0042273,GO:0043226,GO:0043228,GO:0043229,GO:0043232,GO:0043933,GO:0044085,GO:0044391,GO:0044422,GO:0044424,GO:0044444,GO:0044445,GO:…	K02887-ko03010 Ribosome	COG0292-Ribosomal protein L20[J]
E75_GM000052	6.64	30.0933	-2.18019	0.0361143	0.203333	down	-	-	-
E75_GM000053	0.52	31.5533	-5.92314	0.000284001	0.0071955	down	-	-	-
E75_GM000076	42.9067	99.6633	-1.21586	0.00828404	0.0799057	down	-	-	-
E75_GM000077	34.1133	83.5467	-1.29225	0.00390103	0.0477714	down	-	-	COG0760-Parvulin-like peptidyl-prolyl isomerase[O]
E75_GM000084	216.943	59.3667	1.86959	0.00019144	0.00539278	up	-	-	COG4772-Outer membrane receptor for Fe3+-dicitrate[P]
E75_GM000085	126.997	52.8067	1.266	0.0481251	0.236065	up	-	-	-
E75_GM000086	859.4	345.857	1.31316	0.0260926	0.166836	up	-	-	-
E75_GM000087	3771.41	794.623	2.24676	1.81e-06	0.000136071	up	-	-	-
E75_GM000097	179.017	440.273	-1.29831	0.00957711	0.0872333	down	-	K00263-ko00280 Valine, leucine and isoleucine degradation;ko00290 Valine, leucine and isoleucine biosynthesis	COG0334-Glutamate dehydrogenase/leucine dehydrogenase[E]
E75_GM000102	23.0633	67.67	-1.55292	0.00433709	0.0511087	down	-	-	COG0659-Sulfate permease and related transporters (MFS superfamily)[P]
E75_GM000114	30.5467	13.8733	1.1387	0.0287604	0.17645	up	-	-	-
E75_GM000124	374.113	123.473	1.59928	0.00445775	0.051591	up	-	-	COG0463-Glycosyltransferases involved in cell wall biogenesis[M]
E75_GM000125	1413.89	338.21	2.06368	0.000194862	0.00539278	up	-	-	COG0726-Predicted xylanase/chitin deacetylase[G]
E75_GM000126	115.503	50.8267	1.18428	0.0171814	0.129287	up	-	-	COG0463-Glycosyltransferases involved in cell wall biogenesis[M]
E75_GM000127	50.9467	13.5967	1.90573	0.000919113	0.017985	up	-	-	COG0438-Glycosyltransferase[M]
E75_GM000134	127.17	355.003	-1.48107	0.000341378	0.00836092	down	-	-	-
E75_GM000135	738.39	309.283	1.25545	0.0152723	0.119828	up	-	K03654-ko03018 RNA degradation	COG0514-Superfamily II DNA helicase[L]
E75_GM000142	46.4533	10.01	2.21434	0.000521472	0.0116106	up	-	-	-
E75_GM000143	63.65	20.23	1.65366	0.00305416	0.0406993	up	-	-	-
E75_GM000167	88.5833	37.3833	1.24464	0.00916902	0.0847414	up	-	K09691-ko02010 ABC transporters	COG1134-ABC-type polysaccharide/polyol phosphate transport system, ATPase component[GM]
E75_GM000171	88.03	41.6067	1.08118	0.0489142	0.237226	up	-	-	COG0489-ATPases involved in chromosome partitioning[D]
E75_GM000175	169.01	62.8667	1.42674	0.0146045	0.116949	up	-	-	-
E75_GM000190	28.3833	86.33	-1.60482	0.0103361	0.0918482	down	-	-	COG0488-ATPase components of ABC transporters with duplicated ATPase domains[R]
E75_GM000192	1.85333	15.32	-3.04722	0.00851875	0.0802455	down	-	-	-
E75_GM000215	1281	2796.46	-1.12633	0.00311839	0.0409012	down	GO:0003674,GO:0003735,GO:0005198,GO:0005575,GO:0005622,GO:0005623,GO:0005737,GO:0005829,GO:0005840,GO:0015934,GO:0022625,GO:0022626,GO:0032991,GO:0043226,GO:0043228,GO:0043229,GO:0043232,GO:0044391,GO:0044422,GO:0044424,GO:0044444,GO:0044445,GO:0044446,GO:0044464,GO:1990904	K02879-ko03010 Ribosome	COG0203-Ribosomal protein L17[J]
E75_GM000216	1853.6	4017.77	-1.11606	0.00116381	0.0209718	down	GO:0003674,GO:0003824,GO:0003899,GO:0005575,GO:0005622,GO:0005623,GO:0005737,GO:0006139,GO:0006351,GO:0006354,GO:0006725,GO:0006807,GO:0008150,GO:0008152,GO:0009058,GO:0009059,GO:0009987,GO:0010467,GO:0016070,GO:0016740,GO:0016772,GO:0016779,GO:0018130,GO:0019438,GO:0032774,GO:0034062,GO:0034641,GO:0034645,GO:0034654,GO:0043170,GO:0044237,GO:0044238,GO:0044249,GO:0044260,GO:0044271,GO:0044424,GO:…	K03040-ko00230 Purine metabolism;ko00240 Pyrimidine metabolism;ko03020 RNA polymerase	COG0202-DNA-directed RNA polymerase, alpha subunit/40 kD subunit[K]
E75_GM000217	987.287	3156.53	-1.6768	3.11e-06	0.000202825	down	GO:0003674,GO:0003676,GO:0003723,GO:0003735,GO:0005198,GO:0005488,GO:0005575,GO:0005622,GO:0005623,GO:0005737,GO:0005840,GO:0006417,GO:0006450,GO:0008150,GO:0009889,GO:0009891,GO:0009893,GO:0010468,GO:0010556,GO:0010557,GO:0010604,GO:0010608,GO:0010628,GO:0015935,GO:0019222,GO:0019843,GO:0031323,GO:0031325,GO:0031326,GO:0031328,GO:0032268,GO:0032270,GO:0032991,GO:0034248,GO:0034250,GO:0043226,GO:…	K02986-ko03010 Ribosome	COG0522-Ribosomal protein S4 and related proteins[J]
E75_GM000218	862.65	2006.75	-1.21801	0.00115677	0.0209718	down	GO:0000028,GO:0000462,GO:0003674,GO:0003676,GO:0003723,GO:0003729,GO:0003735,GO:0005198,GO:0005488,GO:0005575,GO:0005622,GO:0005623,GO:0005737,GO:0005829,GO:0005840,GO:0006139,GO:0006364,GO:0006396,GO:0006412,GO:0006518,GO:0006725,GO:0006807,GO:0006996,GO:0008150,GO:0008152,GO:0009058,GO:0009059,GO:0009987,GO:0010467,GO:0015935,GO:0016043,GO:0016070,GO:0016072,GO:0019538,GO:0019843,GO:0022607,GO:…	K02948-ko03010 Ribosome	COG0100-Ribosomal protein S11[J]
E75_GM000219	1130.7	2625.81	-1.21555	0.000340525	0.00836092	down	GO:0003674,GO:0003735,GO:0005198,GO:0005575,GO:0005622,GO:0005623,GO:0005737,GO:0005829,GO:0005840,GO:0006412,GO:0006518,GO:0006807,GO:0008150,GO:0008152,GO:0009058,GO:0009059,GO:0009987,GO:0010467,GO:0015935,GO:0019538,GO:0022613,GO:0032991,GO:0034641,GO:0034645,GO:0042254,GO:0043043,GO:0043170,GO:0043226,GO:0043228,GO:0043229,GO:0043232,GO:0043603,GO:0043604,GO:0044085,GO:0044237,GO:0044238,GO:…	K02952-ko03010 Ribosome	COG0099-Ribosomal protein S13[J]
E75_GM000220	126.837	259.857	-1.03474	0.0124483	0.105738	down	GO:0003674,GO:0005488,GO:0005575,GO:0005622,GO:0005623,GO:0005737,GO:0005829,GO:0043021,GO:0043022,GO:0044424,GO:0044444,GO:0044464,GO:0044877	-	COG0361-Translation initiation factor 1 (IF-1)[J]
E75_GM000221	1217.99	2839.79	-1.22128	0.000628907	0.0135909	down	-	K03076-ko03060 Protein export;ko03070 Bacterial secretion system;ko02024 Quorum sensing	COG0201-Preprotein translocase subunit SecY[U]
E75_GM000222	1022.1	2237.6	-1.13041	0.00585416	0.0630234	down	GO:0003674,GO:0003735,GO:0005198,GO:0005575,GO:0005622,GO:0005623,GO:0005737,GO:0005829,GO:0005840,GO:0015934,GO:0022625,GO:0022626,GO:0032991,GO:0043226,GO:0043228,GO:0043229,GO:0043232,GO:0044391,GO:0044422,GO:0044424,GO:0044444,GO:0044445,GO:0044446,GO:0044464,GO:1990904	K02876-ko03010 Ribosome	COG0200-Ribosomal protein L15[J]
E75_GM000224	1059.73	2605.93	-1.2981	0.00181502	0.0279285	down	GO:0003674,GO:0003735,GO:0005198,GO:0005575,GO:0005622,GO:0005623,GO:0005737,GO:0005829,GO:0005840,GO:0006412,GO:0006518,GO:0006807,GO:0008150,GO:0008152,GO:0009058,GO:0009059,GO:0009987,GO:0010467,GO:0015935,GO:0019538,GO:0022626,GO:0022627,GO:0032991,GO:0034641,GO:0034645,GO:0043043,GO:0043170,GO:0043226,GO:0043228,GO:0043229,GO:0043232,GO:0043603,GO:0043604,GO:0044237,GO:0044238,GO:0044249,GO:…	K02988-ko03010 Ribosome	COG0098-Ribosomal protein S5[J]
E75_GM000225	252.667	663.31	-1.39245	0.000354839	0.00861879	down	GO:0003674,GO:0003676,GO:0003723,GO:0005488,GO:0005575,GO:0005622,GO:0005623,GO:0005737,GO:0005829,GO:0005840,GO:0008097,GO:0015934,GO:0019843,GO:0022625,GO:0022626,GO:0032991,GO:0043226,GO:0043228,GO:0043229,GO:0043232,GO:0044391,GO:0044422,GO:0044424,GO:0044444,GO:0044445,GO:0044446,GO:0044464,GO:0097159,GO:1901363,GO:1990904	K02881-ko03010 Ribosome	COG0256-Ribosomal protein L18[J]
E75_GM000226	220.123	595.123	-1.43488	2.94e-05	0.00110609	down	GO:0002181,GO:0003674,GO:0003676,GO:0003723,GO:0003735,GO:0005198,GO:0005488,GO:0005575,GO:0005622,GO:0005623,GO:0005737,GO:0005829,GO:0005840,GO:0006412,GO:0006518,GO:0006807,GO:0008150,GO:0008152,GO:0009058,GO:0009059,GO:0009987,GO:0010467,GO:0015934,GO:0019538,GO:0022625,GO:0022626,GO:0032991,GO:0034641,GO:0034645,GO:0043043,GO:0043170,GO:0043226,GO:0043228,GO:0043229,GO:0043232,GO:0043603,GO:…	K02933-ko03010 Ribosome	COG0097-Ribosomal protein L6P/L9E[J]
E75_GM000227	726.99	2623.28	-1.85136	1.92e-05	0.00080513	down	GO:0003674,GO:0003735,GO:0005198,GO:0005575,GO:0005622,GO:0005623,GO:0005737,GO:0005829,GO:0005840,GO:0015935,GO:0022626,GO:0022627,GO:0032991,GO:0043226,GO:0043228,GO:0043229,GO:0043232,GO:0044391,GO:0044422,GO:0044424,GO:0044444,GO:0044445,GO:0044446,GO:0044464,GO:1990904	K02994-ko03010 Ribosome	COG0096-Ribosomal protein S8[J]
E75_GM000228	1075.95	3079.06	-1.51688	3.27e-06	0.000208815	down	GO:0003674,GO:0003735,GO:0005198,GO:0005575,GO:0005622,GO:0005623,GO:0005737,GO:0005840,GO:0006412,GO:0006518,GO:0006807,GO:0008150,GO:0008152,GO:0009058,GO:0009059,GO:0009987,GO:0010467,GO:0015935,GO:0019538,GO:0032991,GO:0034641,GO:0034645,GO:0043043,GO:0043170,GO:0043226,GO:0043228,GO:0043229,GO:0043232,GO:0043603,GO:0043604,GO:0044237,GO:0044238,GO:0044249,GO:0044260,GO:0044267,GO:0044271,GO:…	K02954-ko03010 Ribosome	COG0199-Ribosomal protein S14[J]
E75_GM000229	1139.35	2910.49	-1.35305	4.52e-05	0.00157815	down	GO:0000027,GO:0003674,GO:0003676,GO:0003723,GO:0003735,GO:0005198,GO:0005488,GO:0005575,GO:0005622,GO:0005623,GO:0005737,GO:0005829,GO:0005840,GO:0006412,GO:0006518,GO:0006807,GO:0006996,GO:0008150,GO:0008152,GO:0009058,GO:0009059,GO:0009987,GO:0010467,GO:0015934,GO:0016043,GO:0019538,GO:0022607,GO:0022613,GO:0022618,GO:0022625,GO:0022626,GO:0032991,GO:0034622,GO:0034641,GO:0034645,GO:0042254,GO:…	K02931-ko03010 Ribosome	COG0094-Ribosomal protein L5[J]
E75_GM000230	526.893	1796.62	-1.7697	3.29e-07	3.4e-05	down	GO:0005575,GO:0005622,GO:0005623,GO:0005737,GO:0005829,GO:0005840,GO:0006412,GO:0006518,GO:0006807,GO:0008150,GO:0008152,GO:0009058,GO:0009059,GO:0009987,GO:0010467,GO:0015934,GO:0019538,GO:0022625,GO:0022626,GO:0032991,GO:0034641,GO:0034645,GO:0043043,GO:0043170,GO:0043226,GO:0043228,GO:0043229,GO:0043232,GO:0043603,GO:0043604,GO:0044237,GO:0044238,GO:0044249,GO:0044260,GO:0044267,GO:0044271,GO:…	K02895-ko03010 Ribosome	COG0198-Ribosomal protein L24[J]
E75_GM000231	221.587	667.577	-1.59106	2.16e-05	0.000892553	down	GO:0003674,GO:0003676,GO:0003723,GO:0003735,GO:0005198,GO:0005488,GO:0005575,GO:0005622,GO:0005623,GO:0005737,GO:0005829,GO:0005840,GO:0015934,GO:0019843,GO:0022625,GO:0022626,GO:0032991,GO:0043226,GO:0043228,GO:0043229,GO:0043232,GO:0044391,GO:0044422,GO:0044424,GO:0044444,GO:0044445,GO:0044446,GO:0044464,GO:0070180,GO:0097159,GO:1901363,GO:1990904	K02874-ko03010 Ribosome	COG0093-Ribosomal protein L14[J]
E75_GM000232	45.6767	140.527	-1.62131	0.000999989	0.0188395	down	GO:0003674,GO:0003735,GO:0005198,GO:0005575,GO:0005622,GO:0005623,GO:0005737,GO:0005829,GO:0005840,GO:0006412,GO:0006518,GO:0006807,GO:0008150,GO:0008152,GO:0009058,GO:0009059,GO:0009987,GO:0010467,GO:0015935,GO:0019538,GO:0022626,GO:0022627,GO:0032991,GO:0034641,GO:0034645,GO:0043043,GO:0043170,GO:0043226,GO:0043228,GO:0043229,GO:0043232,GO:0043603,GO:0043604,GO:0044237,GO:0044238,GO:0044249,GO:…	K02961-ko03010 Ribosome	COG0186-Ribosomal protein S17[J]
E75_GM000233	215.537	727.7	-1.75541	8.04e-05	0.00259617	down	GO:0005575,GO:0005622,GO:0005623,GO:0005737,GO:0005829,GO:0005840,GO:0015934,GO:0022625,GO:0022626,GO:0032991,GO:0043226,GO:0043228,GO:0043229,GO:0043232,GO:0044391,GO:0044422,GO:0044424,GO:0044444,GO:0044445,GO:0044446,GO:0044464,GO:1990904	K02904-ko03010 Ribosome	-
E75_GM000234	1410.56	4815.53	-1.77143	4.91e-08	7.6e-06	down	GO:0003674,GO:0003676,GO:0003723,GO:0003735,GO:0005198,GO:0005488,GO:0005575,GO:0005622,GO:0005623,GO:0005737,GO:0005829,GO:0005840,GO:0015934,GO:0019843,GO:0022625,GO:0022626,GO:0032991,GO:0043226,GO:0043228,GO:0043229,GO:0043232,GO:0044391,GO:0044422,GO:0044424,GO:0044444,GO:0044445,GO:0044446,GO:0044464,GO:0097159,GO:1901363,GO:1990904	K02878-ko03010 Ribosome	COG0197-Ribosomal protein L16/L10E[J]
E75_GM000235	1620.11	6117.67	-1.91689	7.23e-05	0.00238705	down	GO:0002181,GO:0003674,GO:0003735,GO:0005198,GO:0005575,GO:0005622,GO:0005623,GO:0005737,GO:0005829,GO:0005840,GO:0006412,GO:0006518,GO:0006807,GO:0008150,GO:0008152,GO:0009058,GO:0009059,GO:0009987,GO:0010467,GO:0015935,GO:0019538,GO:0022626,GO:0022627,GO:0032991,GO:0034641,GO:0034645,GO:0043043,GO:0043170,GO:0043226,GO:0043228,GO:0043229,GO:0043232,GO:0043603,GO:0043604,GO:0044237,GO:0044238,GO:…	K02982-ko03010 Ribosome	COG0092-Ribosomal protein S3[J]
E75_GM000236	150.143	551.673	-1.87747	0.00361657	0.045359	down	GO:0003674,GO:0003735,GO:0005198,GO:0005575,GO:0005622,GO:0005623,GO:0005737,GO:0005829,GO:0005840,GO:0015934,GO:0022625,GO:0022626,GO:0032991,GO:0043226,GO:0043228,GO:0043229,GO:0043232,GO:0044391,GO:0044422,GO:0044424,GO:0044444,GO:0044445,GO:0044446,GO:0044464,GO:1990904	K02890-ko03010 Ribosome	COG0091-Ribosomal protein L22[J]
E75_GM000237	172.207	528.367	-1.6174	0.0145524	0.116857	down	GO:0000028,GO:0003674,GO:0003735,GO:0005198,GO:0005575,GO:0005622,GO:0005623,GO:0005737,GO:0005829,GO:0005840,GO:0006996,GO:0008150,GO:0009987,GO:0015935,GO:0016043,GO:0022607,GO:0022613,GO:0022618,GO:0022626,GO:0022627,GO:0032991,GO:0034622,GO:0042254,GO:0042255,GO:0042274,GO:0043226,GO:0043228,GO:0043229,GO:0043232,GO:0043933,GO:0044085,GO:0044391,GO:0044422,GO:0044424,GO:0044444,GO:0044445,GO:…	K02965-ko03010 Ribosome	COG0185-Ribosomal protein S19[J]
E75_GM000238	1373.84	4476.76	-1.70424	0.00484768	0.055009	down	GO:0002181,GO:0003674,GO:0003676,GO:0003723,GO:0003735,GO:0005198,GO:0005488,GO:0005575,GO:0005622,GO:0005623,GO:0005737,GO:0005829,GO:0005840,GO:0006412,GO:0006518,GO:0006807,GO:0008150,GO:0008152,GO:0009058,GO:0009059,GO:0009987,GO:0010467,GO:0015934,GO:0019538,GO:0022625,GO:0022626,GO:0032991,GO:0034641,GO:0034645,GO:0043043,GO:0043170,GO:0043226,GO:0043228,GO:0043229,GO:0043232,GO:0043603,GO:…	K02886-ko03010 Ribosome	COG0090-Ribosomal protein L2[J]
E75_GM000239	249.087	684.013	-1.45738	0.000194025	0.00539278	down	-	K02892-ko03010 Ribosome	COG0089-Ribosomal protein L23[J]
E75_GM000240	446.263	1181.25	-1.40435	0.00861781	0.0806616	down	GO:0003674,GO:0003676,GO:0003723,GO:0003735,GO:0005198,GO:0005488,GO:0005575,GO:0005622,GO:0005623,GO:0005737,GO:0005829,GO:0005840,GO:0006412,GO:0006518,GO:0006807,GO:0008150,GO:0008152,GO:0009058,GO:0009059,GO:0009987,GO:0010467,GO:0019538,GO:0022626,GO:0032991,GO:0034641,GO:0034645,GO:0043043,GO:0043170,GO:0043226,GO:0043228,GO:0043229,GO:0043232,GO:0043603,GO:0043604,GO:0044237,GO:0044238,GO:…	K02926-ko03010 Ribosome	COG0088-Ribosomal protein L4[J]
E75_GM000241	1073.37	2531.09	-1.23761	0.0145222	0.116857	down	-	K02906-ko03010 Ribosome	COG0087-Ribosomal protein L3[J]
E75_GM000242	1305.29	3041.16	-1.22025	0.00824389	0.0799057	down	GO:0003674,GO:0003735,GO:0005198,GO:0005575,GO:0005622,GO:0005623,GO:0005737,GO:0005840,GO:0006412,GO:0006518,GO:0006807,GO:0008150,GO:0008152,GO:0009058,GO:0009059,GO:0009987,GO:0010467,GO:0015935,GO:0019538,GO:0032991,GO:0034641,GO:0034645,GO:0043043,GO:0043170,GO:0043226,GO:0043228,GO:0043229,GO:0043232,GO:0043603,GO:0043604,GO:0044237,GO:0044238,GO:0044249,GO:0044260,GO:0044267,GO:0044271,GO:…	K02946-ko03010 Ribosome	COG0051-Ribosomal protein S10[J]
E75_GM000243	1646.29	5602.66	-1.76689	0.000276773	0.0071354	down	-	-	COG0480-Translation elongation factors (GTPases)[J]
E75_GM000244	211.387	555.25	-1.39325	0.0148617	0.11837	down	GO:0000028,GO:0003674,GO:0003676,GO:0003723,GO:0003729,GO:0003735,GO:0005198,GO:0005488,GO:0005575,GO:0005622,GO:0005623,GO:0005737,GO:0005829,GO:0005840,GO:0006412,GO:0006518,GO:0006807,GO:0006996,GO:0008150,GO:0008152,GO:0009058,GO:0009059,GO:0009987,GO:0010467,GO:0015935,GO:0016043,GO:0019538,GO:0019843,GO:0022607,GO:0022613,GO:0022618,GO:0022626,GO:0022627,GO:0032991,GO:0034622,GO:0034641,GO:…	K02992-ko03010 Ribosome	COG0049-Ribosomal protein S7[J]
E75_GM000246	5.03333	1.21333	2.05254	0.0423547	0.221102	up	-	-	-
E75_GM000254	1255.2	90.37	3.79593	6.92e-06	0.000356981	up	-	-	-
E75_GM000255	85.14	18.3633	2.21301	0.00528442	0.0590529	up	-	-	-
E75_GM000258	159.56	58.9967	1.43539	0.0222866	0.153396	up	-	-	COG2003-DNA repair proteins[L]
E75_GM000267	179.527	55.2467	1.70024	0.00160202	0.0255134	up	-	K01924-ko00471 D-Glutamine and D-glutamate metabolism;ko00550 Peptidoglycan biosynthesis	COG0773-UDP-N-acetylmuramate-alanine ligase[M]
E75_GM000268	186.78	77.95	1.26072	0.00857288	0.0804975	up	-	K02563-ko00550 Peptidoglycan biosynthesis;ko04112 Cell cycle - Caulobacter;ko01502 Vancomycin resistance	COG0707-UDP-N-acetylglucosamine:LPS N-acetylglucosamine transferase[M]
E75_GM000269	244.323	104.263	1.22856	0.0112393	0.0974198	up	-	K03588-ko04112 Cell cycle - Caulobacter	COG0772-Bacterial cell division membrane protein[D]
E75_GM000270	129.28	59.95	1.10867	0.0399254	0.21633	up	-	K01925-ko00471 D-Glutamine and D-glutamate metabolism;ko00550 Peptidoglycan biosynthesis	COG0771-UDP-N-acetylmuramoylalanine-D-glutamate ligase[M]
E75_GM000272	300.73	139.727	1.10586	0.0234096	0.158163	up	-	K01928-ko00300 Lysine biosynthesis;ko00550 Peptidoglycan biosynthesis	COG0769-UDP-N-acetylmuramyl tripeptide synthase[M]
E75_GM000280	27.8533	89.09	-1.67741	0.00112991	0.0206261	down	-	-	-
E75_GM000288	42953	91060.7	-1.08407	0.0252151	0.164205	down	-	-	-
E75_GM000291	205.23	505.633	-1.30085	0.0146434	0.116949	down	-	-	COG0809-S-adenosylmethionine:tRNA-ribosyltransferase-isomerase (queuine synthetase)[J]
E75_GM000304	28.31	122.08	-2.10844	5.69e-06	0.000321653	down	-	K00297-ko01200 Carbon metabolism;ko00720 Carbon fixation pathways in prokaryotes;ko00670 One carbon pool by folate	COG0685-5,10-methylenetetrahydrofolate reductase[E]
E75_GM000305	31.5267	73.0167	-1.21165	0.00834602	0.0799057	down	-	K00548-ko01230 Biosynthesis of amino acids;ko00270 Cysteine and methionine metabolism;ko00450 Selenocompound metabolism;ko00670 One carbon pool by folate	COG1410-Methionine synthase I, cobalamin-binding domain[E]
E75_GM000308	843.317	144.317	2.54684	6.57e-05	0.00219503	up	-	-	-
E75_GM000309	1175.18	188.403	2.64099	5.39e-05	0.00184296	up	-	-	COG1765-Predicted redox protein, regulator of disulfide bond formation[O]
E75_GM000311	7.24333	18.56	-1.35747	0.00845711	0.0801789	down	-	K00641-ko00270 Cysteine and methionine metabolism	COG2021-Homoserine acetyltransferase[E]
E75_GM000314	98.6933	238.58	-1.27345	0.00850913	0.0802455	down	GO:0003674,GO:0003824,GO:0004478,GO:0005575,GO:0005622,GO:0005623,GO:0005737,GO:0005829,GO:0016740,GO:0016765,GO:0044424,GO:0044444,GO:0044464	K00789-ko01230 Biosynthesis of amino acids;ko00270 Cysteine and methionine metabolism	COG0192-S-adenosylmethionine synthetase[H]
E75_GM000325	57.7367	127.277	-1.14041	0.00386407	0.0477165	down	GO:0003674,GO:0003824,GO:0004812,GO:0004813,GO:0005488,GO:0005575,GO:0005622,GO:0005623,GO:0005737,GO:0005829,GO:0006082,GO:0006139,GO:0006396,GO:0006399,GO:0006400,GO:0006412,GO:0006418,GO:0006419,GO:0006518,GO:0006520,GO:0006725,GO:0006807,GO:0008033,GO:0008150,GO:0008152,GO:0009058,GO:0009059,GO:0009451,GO:0009987,GO:0010467,GO:0016070,GO:0016597,GO:0016874,GO:0016875,GO:0019538,GO:0019752,GO:…	K01872-ko00970 Aminoacyl-tRNA biosynthesis	COG0013-Alanyl-tRNA synthetase[J]
E75_GM000330	127.667	38.16	1.74225	0.00178728	0.0277927	up	-	-	COG1512-Beta-propeller domains of methanol dehydrogenase type[R]
E75_GM000346	132.477	49.43	1.42228	0.00120748	0.0213782	up	-	K00658-ko01200 Carbon metabolism;ko00020 Citrate cycle (TCA cycle);ko00310 Lysine degradation	COG0508-Pyruvate/2-oxoglutarate dehydrogenase complex, dihydrolipoamide acyltransferase (E2) component, and related enzymes[C]
E75_GM000354	210.333	90.4833	1.21695	0.0208745	0.14702	up	-	-	COG2321-Predicted metalloprotease[R]
E75_GM000356	180.08	78.0533	1.20611	0.00674341	0.0707817	up	-	K00074-ko00650 Butanoate metabolism;ko00360 Phenylalanine metabolism;ko00362 Benzoate degradation	COG1250-3-hydroxyacyl-CoA dehydrogenase[I]
E75_GM000361	219.633	82.5167	1.41234	0.00886224	0.0821644	up	-	-	-
E75_GM000362	662.717	262.183	1.33782	0.0418449	0.220519	up	-	K02610-ko00360 Phenylalanine metabolism	COG3460-Uncharacterized enzyme of phenylacetate metabolism[Q]
E75_GM000364	260.797	119.127	1.13043	0.0412085	0.218613	up	-	K02613-ko00360 Phenylalanine metabolism	COG1018-Flavodoxin reductases (ferredoxin-NADPH reductases) family 1[C]
E75_GM000382	4.77667	13.77	-1.52745	0.000938317	0.0180929	down	-	K00558-ko00270 Cysteine and methionine metabolism;ko05206 MicroRNAs in cancer	COG0270-Site-specific DNA methylase[L]
E75_GM000388	375.23	101.63	1.88445	0.00799703	0.0783443	up	-	-	-
E75_GM000391	389.56	88.5267	2.13766	0.00645513	0.0679986	up	-	-	COG2141-Coenzyme F420-dependent N5,N10-methylene tetrahydromethanopterin reductase and related flavin-dependent oxidoreductases[C]
E75_GM000392	221.997	64.4333	1.78466	0.00136816	0.0229773	up	-	-	COG1902-NADH:flavin oxidoreductases, Old Yellow Enzyme family[C]
E75_GM000393	48.9667	14.96	1.71069	0.0406586	0.216477	up	-	-	-
E75_GM000412	11.13	3.73333	1.57592	0.0199705	0.142806	up	-	-	COG5616-Predicted integral membrane protein[S]
E75_GM000441	39.2367	13.8533	1.50197	0.00306304	0.0406993	up	-	-	-
E75_GM000442	89.36	187.71	-1.0708	0.00152775	0.0249448	down	GO:0003674,GO:0003824,GO:0004812,GO:0004814,GO:0005575,GO:0005622,GO:0005623,GO:0005737,GO:0006082,GO:0006139,GO:0006399,GO:0006412,GO:0006418,GO:0006420,GO:0006518,GO:0006520,GO:0006725,GO:0006807,GO:0008150,GO:0008152,GO:0009058,GO:0009059,GO:0009987,GO:0010467,GO:0016070,GO:0016874,GO:0016875,GO:0019538,GO:0019752,GO:0034641,GO:0034645,GO:0034660,GO:0043038,GO:0043039,GO:0043043,GO:0043170,GO:…	K01887-ko00970 Aminoacyl-tRNA biosynthesis	COG0018-Arginyl-tRNA synthetase[J]
E75_GM000443	1.37333	40.84	-4.89423	3.92e-10	1.15e-07	down	-	-	COG2095-Multiple antibiotic transporter[U]
E75_GM000445	132.29	56.2433	1.23395	0.0258043	0.165587	up	-	-	COG2910-Putative NADH-flavin reductase[R]
E75_GM000463	67.9333	30.0167	1.17836	0.0252636	0.164205	up	-	K03525-ko00770 Pantothenate and CoA biosynthesis	COG1521-Putative transcriptional regulator, homolog of Bvg accessory factor[K]
E75_GM000470	427.893	919.93	-1.10427	0.0217787	0.151318	down	-	-	COG0760-Parvulin-like peptidyl-prolyl isomerase[O]
E75_GM000486	111.76	40.3933	1.46821	0.0103755	0.0918482	up	-	-	COG1146-Ferredoxin[C]
E75_GM000493	46.7133	17.5	1.41648	0.0101335	0.0905235	up	-	-	-
E75_GM000503	72.2833	27.58	1.39004	0.00222602	0.0323874	up	-	-	COG4805-Uncharacterized protein conserved in bacteria[S]
E75_GM000505	27.3167	8.31	1.71686	0.0127891	0.107086	up	-	-	-
E75_GM000508	189.85	35.4	2.42304	0.000753098	0.015478	up	-	-	COG0739-Membrane proteins related to metalloendopeptidases[M]
E75_GM000516	628.127	281.52	1.15782	0.0369499	0.205674	up	-	-	COG2234-Predicted aminopeptidases[R]
E75_GM000530	643.927	94.4867	2.76871	5.45e-06	0.000313895	up	-	-	COG4774-Outer membrane receptor for monomeric catechols[P]
E75_GM000531	132.607	20.6867	2.68038	0.000361256	0.00870272	up	-	-	COG3182-Uncharacterized iron-regulated membrane protein[S]
E75_GM000537	149.87	34.9833	2.09897	0.000180202	0.0051923	up	-	-	-
E75_GM000543	342.813	112.223	1.61105	0.00629956	0.0665986	up	-	-	COG0848-Biopolymer transport protein[U]
E75_GM000544	681.347	258.28	1.39945	0.00541762	0.0599298	up	-	-	COG0811-Biopolymer transport proteins[U]
E75_GM000556	80.3767	249.31	-1.63309	0.000431966	0.0100758	down	-	K04567-ko00970 Aminoacyl-tRNA biosynthesis	COG1190-Lysyl-tRNA synthetase (class II)[J]
E75_GM000568	113.99	55.2167	1.04573	0.0449481	0.230949	up	-	-	COG1972-Nucleoside permease[F]
E75_GM000574	96.8767	20.7033	2.22629	1.38e-05	0.000641958	up	-	-	COG4301-Uncharacterized conserved protein[S]
E75_GM000575	130.837	36.04	1.8601	0.000833074	0.0167011	up	-	-	COG2343-Uncharacterized protein conserved in bacteria[S]
E75_GM000581	149.153	48.2733	1.6275	0.0233916	0.158163	up	-	-	-
E75_GM000582	2262.38	133.807	4.07962	5.61e-09	1.18e-06	up	-	K01753-ko00260 Glycine, serine and threonine metabolism	COG3048-D-serine dehydratase[E]
E75_GM000583	1550.28	130.703	3.56816	4.84e-07	4.59e-05	up	-	-	-
E75_GM000584	528.087	82.7567	2.67383	0.000555247	0.0122697	up	-	-	-
E75_GM000585	14.5467	55.12	-1.92189	0.000179796	0.0051923	down	-	-	-
E75_GM000587	111.247	41.6433	1.4176	0.0150668	0.118913	up	-	-	COG1228-Imidazolonepropionase and related amidohydrolases[Q]
E75_GM000597	170.92	597.523	-1.80567	4.56e-05	0.00157815	down	-	-	-
E75_GM000602	21.63	8.68667	1.31616	0.0254489	0.164745	up	-	-	COG4995-Uncharacterized protein conserved in bacteria[S]
E75_GM000606	18.06	6.31667	1.51556	0.0455091	0.232136	up	-	-	-
E75_GM000607	24.5467	9.27667	1.40385	0.00871358	0.0810418	up	-	-	COG4995-Uncharacterized protein conserved in bacteria[S]
E75_GM000609	11.8	3.66333	1.68756	0.0166541	0.127797	up	-	-	-
E75_GM000636	26.5133	8.63333	1.61873	0.0423114	0.221102	up	-	-	-
E75_GM000640	28.9267	9.76	1.56745	0.00922019	0.0849471	up	-	-	COG0642-Signal transduction histidine kinase[T]
E75_GM000641	36.2233	13.4467	1.42967	0.0400338	0.21633	up	-	-	COG2205-Osmosensitive K+ channel histidine kinase[T]
E75_GM000642	1731.31	343.927	2.33169	0.00128078	0.0221554	up	-	-	COG2197-Response regulator containing a CheY-like receiver domain and an HTH DNA-binding domain[TK]
E75_GM000643	918.26	57.7833	3.99018	6.16e-06	0.000340655	up	-	-	COG2197-Response regulator containing a CheY-like receiver domain and an HTH DNA-binding domain[TK]
E75_GM000651	1261.21	3544.01	-1.49057	0.0115818	0.0995291	down	GO:0003674,GO:0003735,GO:0005198,GO:0005575,GO:0005622,GO:0005623,GO:0005737,GO:0005840,GO:0006412,GO:0006518,GO:0006807,GO:0008150,GO:0008152,GO:0009058,GO:0009059,GO:0009987,GO:0010467,GO:0015935,GO:0019538,GO:0032991,GO:0034641,GO:0034645,GO:0043043,GO:0043170,GO:0043226,GO:0043228,GO:0043229,GO:0043232,GO:0043603,GO:0043604,GO:0044237,GO:0044238,GO:0044249,GO:0044260,GO:0044267,GO:0044271,GO:…	K02959-ko03010 Ribosome	COG0228-Ribosomal protein S16[J]
E75_GM000664	7.40333	16.9367	-1.1939	0.0483414	0.236065	down	-	-	COG2755-Lysophospholipase L1 and related esterases[E]
E75_GM000667	435.873	158.637	1.45818	0.0112701	0.0974198	up	-	-	COG0694-Thioredoxin-like proteins and domains[O]
E75_GM000670	74.0167	27.3267	1.43754	0.0191901	0.138475	up	-	-	-
E75_GM000671	88.8333	24.25	1.87312	0.0044545	0.051591	up	GO:0001510,GO:0003674,GO:0003824,GO:0005575,GO:0005622,GO:0005623,GO:0005737,GO:0006139,GO:0006396,GO:0006399,GO:0006400,GO:0006725,GO:0006807,GO:0008033,GO:0008150,GO:0008152,GO:0008168,GO:0008173,GO:0008175,GO:0008176,GO:0008757,GO:0009451,GO:0009987,GO:0010467,GO:0016070,GO:0016423,GO:0016740,GO:0016741,GO:0030488,GO:0032259,GO:0032991,GO:0034470,GO:0034641,GO:0034660,GO:0034708,GO:0036265,GO:…	-	COG0220-Predicted S-adenosylmethionine-dependent methyltransferase[R]
E75_GM000673	10.48	85.1933	-3.0231	6.32e-10	1.6e-07	down	-	K07636-ko02020 Two-component system	COG5002-Signal transduction histidine kinase[T]
E75_GM000674	36.1533	297.897	-3.04261	6.88e-08	9.63e-06	down	-	K07658-ko02020 Two-component system	COG0745-Response regulators consisting of a CheY-like receiver domain and a winged-helix DNA-binding domain[TK]
E75_GM000679	28.5833	78.9067	-1.46497	0.00272759	0.0385404	down	-	-	-
E75_GM000714	104.927	50.7167	1.04885	0.0406121	0.216477	up	-	-	-
E75_GM000723	208.443	62.46	1.73865	0.00547439	0.0600344	up	-	K13566-ko00250 Alanine, aspartate and glutamate metabolism	COG0388-Predicted amidohydrolase[R]
E75_GM000730	40.15	9.55333	2.07132	0.00191066	0.028858	up	-	-	-
E75_GM000743	424.193	963.327	-1.1833	0.00311355	0.0409012	down	-	K00703-ko00500 Starch and sucrose metabolism	COG0297-Glycogen synthase[G]
E75_GM000750	529.03	248.76	1.0886	0.0160258	0.123651	up	-	-	-
E75_GM000756	64.62	204.743	-1.66376	0.00370333	0.0459245	down	-	-	COG0776-Bacterial nucleoid DNA-binding protein[L]
E75_GM000765	76.7367	260.25	-1.76191	0.00248006	0.0357299	down	GO:0003674,GO:0003735,GO:0005198,GO:0005575,GO:0005622,GO:0005623,GO:0005737,GO:0005829,GO:0005840,GO:0015934,GO:0022625,GO:0022626,GO:0032991,GO:0043226,GO:0043228,GO:0043229,GO:0043232,GO:0044391,GO:0044422,GO:0044424,GO:0044444,GO:0044445,GO:0044446,GO:0044464,GO:1990904	K02899-ko03010 Ribosome	COG0211-Ribosomal protein L27[J]
E75_GM000781	587.167	161.773	1.8598	0.00842649	0.0801471	up	-	-	-
E75_GM000785	69.2333	22.95	1.59297	0.00409924	0.0491741	up	-	-	-
E75_GM000786	85.81	15.99	2.42398	0.000112997	0.00357096	up	-	-	COG1858-Cytochrome c peroxidase[P]
E75_GM000791	466.45	197.16	1.24236	0.0076823	0.0775886	up	-	-	COG0719-ABC-type transport system involved in Fe-S cluster assembly, permease component[O]
E75_GM000792	229.863	88.08	1.38389	0.00961855	0.0872497	up	-	K11717-ko00450 Selenocompound metabolism	COG0520-Selenocysteine lyase[E]
E75_GM000795	214.95	96.51	1.15525	0.0432603	0.22503	up	-	-	COG2151-Predicted metal-sulfur cluster biosynthetic enzyme[R]
E75_GM000796	664.103	311.42	1.09255	0.0222296	0.153396	up	-	-	-
E75_GM000800	145.237	56.2333	1.36891	0.0292172	0.177783	up	-	-	-
E75_GM000801	98.7133	38.47	1.35951	0.017459	0.130063	up	-	-	COG2885-Outer membrane protein and related peptidoglycan-associated (lipo)proteins[M]
E75_GM000810	951.59	2842.18	-1.57859	2.82e-06	0.000190133	down	-	-	COG4206-Outer membrane cobalamin receptor protein[H]
E75_GM000813	609.39	289.43	1.07415	0.0186735	0.136182	up	-	K00457-ko00350 Tyrosine metabolism;ko00360 Phenylalanine metabolism;ko00130 Ubiquinone and other terpenoid-quinone biosynthesis	COG3185-4-hydroxyphenylpyruvate dioxygenase and related hemolysins[ER]
E75_GM000821	547.24	207.807	1.39693	0.0291671	0.177783	up	-	-	-
E75_GM000823	60.96	19.12	1.67278	0.00394957	0.047966	up	-	-	-
E75_GM000844	88.5267	39.6267	1.15964	0.0230403	0.157051	up	-	-	-
E75_GM000856	595.617	173.943	1.77577	0.000888627	0.017528	up	-	K00324-ko00760 Nicotinate and nicotinamide metabolism	COG3288-NAD/NADP transhydrogenase alpha subunit[C]
E75_GM000857	1279	325.18	1.9757	2.29e-06	0.00016027	up	-	K00324-ko00760 Nicotinate and nicotinamide metabolism	-
E75_GM000872	56.8667	11.1433	2.3514	2.36e-05	0.000936973	up	-	-	-
E75_GM000873	123.37	28.9533	2.09119	0.00439196	0.0514261	up	-	-	-
E75_GM000874	631.873	177.43	1.83239	0.001018	0.0190498	up	-	-	-
E75_GM000881	35.53	15.7267	1.17582	0.0362801	0.203876	up	-	-	COG0429-Predicted hydrolase of the alpha/beta-hydrolase fold[R]
E75_GM000894	271.39	114.273	1.24788	0.0250088	0.164097	up	-	-	-
E75_GM000895	109.633	40.7	1.42959	0.0152894	0.119828	up	-	-	COG0313-Predicted methyltransferases[R]
E75_GM000898	192.93	75.5333	1.35289	0.00543253	0.0599298	up	-	-	-
E75_GM000909	71.8433	25.6533	1.48571	0.0253095	0.164205	up	-	-	-
E75_GM000921	80.3733	32.3733	1.31191	0.0401938	0.216355	up	-	K00067-ko00523 Polyketide sugar unit biosynthesis;ko00521 Streptomycin biosynthesis	COG1091-dTDP-4-dehydrorhamnose reductase[M]
E75_GM000928	80.89	38.55	1.06923	0.0235584	0.158803	up	-	-	-
E75_GM000933	84.1933	233.31	-1.47047	0.000750565	0.015478	down	-	K00927-ko01200 Carbon metabolism;ko01230 Biosynthesis of amino acids;ko00010 Glycolysis / Gluconeogenesis;ko00710 Carbon fixation in photosynthetic organisms	COG0126-3-phosphoglycerate kinase[G]
E75_GM000935	9.81667	22.4133	-1.19105	0.0380022	0.209746	down	-	-	COG2227-2-polyprenyl-3-methyl-5-hydroxy-6-metoxy-1,4-benzoquinol methylase[H]
E75_GM000936	62.36	125.06	-1.00393	0.00522862	0.0586524	down	GO:0000166,GO:0001510,GO:0002097,GO:0002098,GO:0003674,GO:0005488,GO:0005575,GO:0005622,GO:0005623,GO:0005737,GO:0005829,GO:0006139,GO:0006396,GO:0006399,GO:0006400,GO:0006725,GO:0006807,GO:0008033,GO:0008150,GO:0008152,GO:0009451,GO:0009987,GO:0010467,GO:0016070,GO:0030488,GO:0032259,GO:0034470,GO:0034641,GO:0034660,GO:0036094,GO:0043167,GO:0043168,GO:0043170,GO:0043412,GO:0043414,GO:0044237,GO:…	-	COG0445-NAD/FAD-utilizing enzyme apparently involved in cell division[D]
E75_GM000947	9.22667	53.82	-2.54426	1.4e-05	0.000641958	down	-	-	-
E75_GM000948	38.2567	139.463	-1.8661	1.72e-06	0.000132684	down	-	K12585-ko03018 RNA degradation	COG0557-Exoribonuclease R[K]
E75_GM000984	3.93333	11.7767	-1.58211	0.0270429	0.169827	down	-	-	COG3842-ABC-type spermidine/putrescine transport systems, ATPase components[E]
E75_GM000985	37.23	150.947	-2.0195	9.18e-05	0.00293107	down	-	-	-
E75_GM000986	78.9167	196.607	-1.31691	0.0140518	0.114718	down	-	-	-
E75_GM000988	16.8133	58.8067	-1.80637	0.00138796	0.0231773	down	-	-	-
E75_GM001004	3333.41	311.62	3.41914	4.41e-05	0.0015619	up	-	-	COG2340-Uncharacterized protein with SCP/PR1 domains[S]
E75_GM001008	134.17	42.26	1.6667	0.00127083	0.0221554	up	-	-	COG2373-Large extracellular alpha-helical protein[R]
E75_GM001011	12.4767	5.26333	1.24518	0.0457505	0.232136	up	-	K05367-ko00550 Peptidoglycan biosynthesis	COG4953-Membrane carboxypeptidase/penicillin-binding protein PbpC[M]
E75_GM001013	6.48333	17.89	-1.46435	0.0213879	0.149309	down	-	-	-
E75_GM001020	79.0267	32.6367	1.27585	0.033079	0.194439	up	-	-	COG3142-Uncharacterized protein involved in copper resistance[P]
E75_GM001021	53.48	20.82	1.36103	0.0336047	0.195961	up	-	-	COG2350-Uncharacterized protein conserved in bacteria[S]
E75_GM001025	169.157	61.8367	1.45183	0.00564216	0.0609643	up	-	-	-
E75_GM001029	4376.5	2027.27	1.11024	0.0167169	0.127945	up	-	K09458-ko01212 Fatty acid metabolism;ko00061 Fatty acid biosynthesis;ko00780 Biotin metabolism	COG0304-3-oxoacyl-(acyl-carrier-protein) synthase[IQ]
E75_GM001038	58.7567	20.7	1.50512	0.001322	0.0223297	up	-	-	COG1074-ATP-dependent exoDNAse (exonuclease V) beta subunit (contains helicase and exonuclease domains)[L]
E75_GM001043	13.2833	32.9833	-1.31212	0.0210381	0.147568	down	-	-	-
E75_GM001064	2907.97	9184.07	-1.65912	0.000129344	0.0039598	down	GO:0003674,GO:0003824,GO:0005215,GO:0005575,GO:0005622,GO:0005623,GO:0006139,GO:0006163,GO:0006164,GO:0006725,GO:0006753,GO:0006754,GO:0006793,GO:0006796,GO:0006807,GO:0006810,GO:0006811,GO:0006812,GO:0008150,GO:0008152,GO:0008324,GO:0009058,GO:0009117,GO:0009123,GO:0009124,GO:0009126,GO:0009127,GO:0009141,GO:0009142,GO:0009144,GO:0009145,GO:0009150,GO:0009152,GO:0009156,GO:0009161,GO:0009165,GO:…	K02110-ko00190 Oxidative phosphorylation;ko00195 Photosynthesis	COG0636-F0F1-type ATP synthase, subunit c/Archaeal/vacuolar-type H+-ATPase, subunit K[C]
E75_GM001065	530.63	1107.71	-1.0618	0.00834673	0.0799057	down	-	K02109-ko00190 Oxidative phosphorylation;ko00195 Photosynthesis	COG0711-F0F1-type ATP synthase, subunit b[C]
E75_GM001066	317.407	700.81	-1.14269	0.00306239	0.0406993	down	-	K02113-ko00190 Oxidative phosphorylation;ko00195 Photosynthesis	COG0712-F0F1-type ATP synthase, delta subunit (mitochondrial oligomycin sensitivity protein)[C]
E75_GM001072	34.56	14.1967	1.28355	0.0446073	0.229938	up	-	K00058-ko01200 Carbon metabolism;ko01230 Biosynthesis of amino acids;ko00680 Methane metabolism;ko00260 Glycine, serine and threonine metabolism	COG0111-Phosphoglycerate dehydrogenase and related dehydrogenases[HE]
E75_GM001073	12.2567	2.08	2.55891	0.0406213	0.216477	up	-	-	-
E75_GM001084	51.4367	20.4	1.33423	0.0385268	0.211645	up	-	K10747-ko03030 DNA replication;ko03410 Base excision repair;ko03420 Nucleotide excision repair;ko03430 Mismatch repair	COG1793-ATP-dependent DNA ligase[L]
E75_GM001085	60.1467	16.7367	1.84547	0.00494777	0.0559288	up	-	-	COG1201-Lhr-like helicases[R]
E75_GM001098	19.63	68.3033	-1.7989	0.00214561	0.0315297	down	-	-	-
E75_GM001099	340.02	847.84	-1.31817	0.00212846	0.0314349	down	-	-	-
E75_GM001100	251.077	734.52	-1.54867	0.000196335	0.00539278	down	-	-	COG0826-Collagenase and related proteases[O]
E75_GM001108	130.907	52.0933	1.32937	0.0281405	0.174483	up	-	-	-
E75_GM001110	217.587	566.303	-1.37998	0.00307336	0.0406993	down	-	-	COG3590-Predicted metalloendopeptidase[O]
E75_GM001115	34.4267	78.7167	-1.19314	0.00323125	0.0418355	down	-	K00526-ko00230 Purine metabolism;ko00240 Pyrimidine metabolism	COG0208-Ribonucleotide reductase, beta subunit[F]
E75_GM001124	472.827	141.827	1.73718	1.85e-05	0.000788799	up	-	-	COG0370-Fe2+ transport system protein B[P]
E75_GM001127	23.9067	92.4133	-1.95069	8.63e-06	0.000422939	down	-	K11709-ko02010 ABC transporters	COG1108-ABC-type Mn2+/Zn2+ transport systems, permease components[P]
E75_GM001128	39.4967	144.45	-1.87077	1.62e-06	0.000132031	down	-	K11708-ko02010 ABC transporters	COG1108-ABC-type Mn2+/Zn2+ transport systems, permease components[P]
E75_GM001129	10.6333	68.8267	-2.69437	1.67e-06	0.000132684	down	-	-	-
E75_GM001130	26.21	60.63	-1.20991	0.00717627	0.0740037	down	-	K11710-ko02010 ABC transporters	COG1121-ABC-type Mn/Zn transport systems, ATPase component[P]
E75_GM001131	43.35	129.45	-1.57829	0.000124457	0.00385031	down	-	K11707-ko02010 ABC transporters	COG0803-ABC-type metal ion transport system, periplasmic component/surface adhesin[P]
E75_GM001133	4.48333	28.21	-2.65356	1.83e-07	2.06e-05	down	-	-	COG4771-Outer membrane receptor for ferrienterochelin and colicins[P]
E75_GM001134	7.80667	79.7733	-3.35313	6.4e-09	1.19e-06	down	-	-	-
E75_GM001154	696.08	2243.65	-1.68852	0.000295716	0.00742827	down	-	K02492-ko00860 Porphyrin and chlorophyll metabolism	COG0373-Glutamyl-tRNA reductase[H]
E75_GM001156	21.1867	42.93	-1.01883	0.0229142	0.156616	down	-	K01719-ko00860 Porphyrin and chlorophyll metabolism	-
E75_GM001163	6.57667	18.3	-1.47642	0.0227224	0.155667	down	-	-	-
E75_GM001165	22.5733	6.84667	1.72115	0.0381961	0.210222	up	-	-	COG0350-Methylated DNA-protein cysteine methyltransferase[L]
E75_GM001169	69.11	13.1533	2.39347	0.000604916	0.0131693	up	-	-	COG3227-Zinc metalloprotease (elastase)[E]
E75_GM001200	143.337	58.45	1.29413	0.0414908	0.219714	up	-	-	-
E75_GM001202	36.99	118.173	-1.6757	0.00111879	0.0205508	down	-	-	COG2095-Multiple antibiotic transporter[U]
E75_GM001208	303.693	608.18	-1.00188	0.0193305	0.138737	down	-	-	-
E75_GM001213	1006.99	2470.51	-1.29476	0.0242775	0.160701	down	GO:0003674,GO:0003676,GO:0003723,GO:0005488,GO:0005575,GO:0005622,GO:0005623,GO:0005737,GO:0005829,GO:0005840,GO:0006412,GO:0006518,GO:0006807,GO:0008097,GO:0008150,GO:0008152,GO:0009058,GO:0009059,GO:0009987,GO:0010467,GO:0015934,GO:0019538,GO:0019843,GO:0022625,GO:0022626,GO:0032991,GO:0034641,GO:0034645,GO:0043043,GO:0043170,GO:0043226,GO:0043228,GO:0043229,GO:0043232,GO:0043603,GO:0043604,GO:…	K02897-ko03010 Ribosome	COG1825-Ribosomal protein L25 (general stress protein Ctc)[J]
E75_GM001219	90.9733	394.003	-2.11469	6.26e-06	0.000340655	down	-	-	-
E75_GM001222	10.4467	9773.37	-9.86967	1.01e-75	2.97e-72	down	-	-	-
E75_GM001223	0.12	324.953	-11.403	1.94e-33	2.85e-30	down	-	-	-
E75_GM001238	196.07	67.4233	1.54005	0.0172002	0.129287	up	-	-	-
E75_GM001255	67.9867	146.393	-1.10653	0.00388755	0.0477714	down	-	-	COG1033-Predicted exporters of the RND superfamily[R]
E75_GM001260	4.38667	0.926667	2.243	0.0404328	0.216477	up	-	-	COG0739-Membrane proteins related to metalloendopeptidases[M]
E75_GM001264	67.84	18.8633	1.84655	0.00102411	0.0190498	up	-	-	-
E75_GM001265	304.99	1203.62	-1.98055	0.00210445	0.0312373	down	GO:0003674,GO:0003676,GO:0003723,GO:0003746,GO:0005488,GO:0006412,GO:0006414,GO:0006518,GO:0006807,GO:0008135,GO:0008150,GO:0008152,GO:0009058,GO:0009059,GO:0009987,GO:0010467,GO:0019538,GO:0034641,GO:0034645,GO:0043043,GO:0043170,GO:0043603,GO:0043604,GO:0044237,GO:0044238,GO:0044249,GO:0044260,GO:0044267,GO:0044271,GO:0071704,GO:0097159,GO:1901363,GO:1901564,GO:1901566,GO:1901576	-	COG0264-Translation elongation factor Ts[J]
E75_GM001266	250.203	727.357	-1.53956	0.0134256	0.111462	down	GO:0003674,GO:0003735,GO:0005198,GO:0005575,GO:0005622,GO:0005623,GO:0005737,GO:0005829,GO:0005840,GO:0006412,GO:0006518,GO:0006807,GO:0008150,GO:0008152,GO:0009058,GO:0009059,GO:0009987,GO:0010467,GO:0015935,GO:0019538,GO:0022626,GO:0022627,GO:0032991,GO:0034641,GO:0034645,GO:0043043,GO:0043170,GO:0043226,GO:0043228,GO:0043229,GO:0043232,GO:0043603,GO:0043604,GO:0044237,GO:0044238,GO:0044249,GO:…	K02967-ko03010 Ribosome	COG0052-Ribosomal protein S2[J]
E75_GM001267	374.343	924.19	-1.30383	0.0232605	0.157881	down	GO:0000462,GO:0003674,GO:0003676,GO:0003723,GO:0003735,GO:0005198,GO:0005488,GO:0005575,GO:0005622,GO:0005623,GO:0005737,GO:0005829,GO:0005840,GO:0006139,GO:0006364,GO:0006396,GO:0006412,GO:0006518,GO:0006725,GO:0006807,GO:0008150,GO:0008152,GO:0009058,GO:0009059,GO:0009987,GO:0010467,GO:0015935,GO:0016070,GO:0016072,GO:0019538,GO:0022613,GO:0022626,GO:0022627,GO:0030490,GO:0032991,GO:0034470,GO:…	K02996-ko03010 Ribosome	COG0103-Ribosomal protein S9[J]
E75_GM001268	358.437	874.81	-1.28725	0.0458112	0.232136	down	-	K02871-ko03010 Ribosome	COG0102-Ribosomal protein L13[J]
E75_GM001277	132.803	1088.65	-3.03517	1.28e-07	1.5e-05	down	-	-	-
E75_GM001282	86.7667	39.02	1.15293	0.0193543	0.138737	up	-	-	COG0738-Fucose permease[G]
E75_GM001283	94.8567	27.46	1.78842	0.00155725	0.025147	up	GO:0005575,GO:0005623,GO:0042597,GO:0044464	K01444-ko00511 Other glycan degradation;ko04142 Lysosome	COG1446-Asparaginase[E]
E75_GM001289	154.027	57.1933	1.42926	0.0329973	0.194347	up	-	-	-
E75_GM001290	601.57	296.87	1.0189	0.0479449	0.235635	up	-	-	COG0589-Universal stress protein UspA and related nucleotide-binding proteins[T]
E75_GM001292	56.85	157.397	-1.46917	0.00723182	0.0743158	down	-	-	COG0195-Transcription elongation factor[K]
E75_GM001294	8.18	16.6333	-1.0239	0.0127628	0.107086	down	-	-	-
E75_GM001296	753.44	2385.26	-1.66258	0.0169532	0.128748	down	-	-	-
E75_GM001297	1678.2	4320.25	-1.3642	0.0191302	0.138475	down	-	-	COG0437-Fe-S-cluster-containing hydrogenase components 1[C]
E75_GM001299	1038.27	2200.57	-1.0837	0.0357817	0.202667	down	-	-	-
E75_GM001301	1026.66	2927.31	-1.51162	0.0017821	0.0277927	down	-	-	-
E75_GM001302	753.287	1869.85	-1.31165	0.00181315	0.0279285	down	-	K02275-ko00190 Oxidative phosphorylation	COG1622-Heme/copper-type cytochrome/quinol oxidases, subunit 2[C]
E75_GM001305	109.95	40.4	1.44442	0.0070614	0.0730755	up	-	-	COG1600-Uncharacterized Fe-S protein[C]
E75_GM001309	169.067	51.8067	1.70638	0.00542259	0.0599298	up	-	K02437-ko00630 Glyoxylate and dicarboxylate metabolism;ko00260 Glycine, serine and threonine metabolism	COG0509-Glycine cleavage system H protein (lipoate-binding)[E]
E75_GM001320	1837.19	4846.87	-1.39955	0.00313126	0.0409012	down	-	-	-
E75_GM001335	1043.38	517.123	1.01268	0.0331692	0.19458	up	-	-	-
E75_GM001338	129.113	55.4433	1.21955	0.0179522	0.132234	up	-	-	-
E75_GM001357	96.8867	412.473	-2.08993	3.35e-07	3.4e-05	down	-	-	COG0544-FKBP-type peptidyl-prolyl cis-trans isomerase (trigger factor)[O]
E75_GM001358	137.33	284.003	-1.04826	0.00612678	0.0654785	down	-	K01358-ko04112 Cell cycle - Caulobacter;ko04212 Longevity regulating pathway - worm	COG0740-Protease subunit of ATP-dependent Clp proteases[OU]
E75_GM001359	308.91	695.327	-1.1705	0.00149421	0.0245334	down	GO:0000166,GO:0003674,GO:0003824,GO:0004176,GO:0005488,GO:0005524,GO:0006508,GO:0006807,GO:0008144,GO:0008150,GO:0008152,GO:0008233,GO:0009056,GO:0009057,GO:0009987,GO:0016462,GO:0016787,GO:0016817,GO:0016818,GO:0016887,GO:0017076,GO:0017111,GO:0019538,GO:0030163,GO:0030554,GO:0032553,GO:0032555,GO:0032559,GO:0035639,GO:0036094,GO:0042623,GO:0043167,GO:0043168,GO:0043170,GO:0044238,GO:0051301,GO:…	K03544-ko04112 Cell cycle - Caulobacter	COG1219-ATP-dependent protease Clp, ATPase subunit[O]
E75_GM001361	281.707	125.41	1.16754	0.0125563	0.106348	up	-	-	-
E75_GM001369	92.2133	209.6	-1.18459	0.00368871	0.0459245	down	-	-	COG0388-Predicted amidohydrolase[R]
E75_GM001381	56.91	24.1167	1.23865	0.0477894	0.235265	up	-	-	-
E75_GM001395	20.5033	44.82	-1.12828	0.00434745	0.0511087	down	-	-	COG0488-ATPase components of ABC transporters with duplicated ATPase domains[R]
E75_GM001402	3.57333	29.5867	-3.0496	1.6e-05	0.000717892	down	-	K11927-ko03018 RNA degradation	COG0513-Superfamily II DNA and RNA helicases[LKJ]
E75_GM001408	33.7533	10.43	1.69429	0.0079577	0.0783443	up	-	-	COG2226-Methylase involved in ubiquinone/menaquinone biosynthesis[H]
E75_GM001417	224.897	628.037	-1.48159	0.000728132	0.0151772	down	-	-	-
E75_GM001426	86.0533	178.36	-1.05149	0.00422499	0.0504767	down	-	K10026-ko00790 Folate biosynthesis	COG0602-Organic radical activating enzymes[O]
E75_GM001431	136.397	309.64	-1.18278	0.0135523	0.111882	down	-	K00525-ko00230 Purine metabolism;ko00240 Pyrimidine metabolism	COG0209-Ribonucleotide reductase, alpha subunit[F]
E75_GM001432	201.863	566.71	-1.48923	0.0016801	0.0265474	down	-	-	-
E75_GM001434	4561.52	838.33	2.44392	0.000143014	0.00431712	up	-	-	-
E75_GM001436	630.733	1693.88	-1.42523	0.00307426	0.0406993	down	-	K12257-ko03060 Protein export;ko03070 Bacterial secretion system;ko02024 Quorum sensing	COG0342-Preprotein translocase subunit SecD[U]
E75_GM001450	17.89	41.14	-1.20139	0.0365063	0.204756	down	-	-	-
E75_GM001463	439.61	910.917	-1.05109	0.0138622	0.113801	down	-	K00602-ko00230 Purine metabolism;ko00670 One carbon pool by folate	COG0138-AICAR transformylase/IMP cyclohydrolase PurH (only IMP cyclohydrolase domain in Aful)[F]
E75_GM001479	13566.2	5603.49	1.27562	0.00979704	0.0885863	up	-	-	-
E75_GM001508	28.07	6.16	2.18803	0.017675	0.13052	up	-	-	-
E75_GM001524	3.40333	40.3533	-3.56767	1.68e-08	2.75e-06	down	-	K01652-ko01210 2-Oxocarboxylic acid metabolism;ko01230 Biosynthesis of amino acids;ko00650 Butanoate metabolism;ko00660 C5-Branched dibasic acid metabolism;ko00290 Valine, leucine and isoleucine biosynthesis;ko00770 Pantothenate and CoA biosynthesis	COG0028-Thiamine pyrophosphate-requiring enzymes [acetolactate synthase, pyruvate dehydrogenase (cytochrome), glyoxylate carboligase, phosphonopyruvate decarboxylase][EH]
E75_GM001525	2.83333	51.47	-4.18316	4.82e-15	2.83e-12	down	-	K01687-ko01210 2-Oxocarboxylic acid metabolism;ko01230 Biosynthesis of amino acids;ko00290 Valine, leucine and isoleucine biosynthesis;ko00770 Pantothenate and CoA biosynthesis	COG0129-Dihydroxyacid dehydratase/phosphogluconate dehydratase[EG]
E75_GM001526	4.68333	60.54	-3.69228	1.33e-09	3.02e-07	down	-	K00826-ko01210 2-Oxocarboxylic acid metabolism;ko01230 Biosynthesis of amino acids;ko00270 Cysteine and methionine metabolism;ko00280 Valine, leucine and isoleucine degradation;ko00290 Valine, leucine and isoleucine biosynthesis;ko00770 Pantothenate and CoA biosynthesis	COG0115-Branched-chain amino acid aminotransferase/4-amino-4-deoxychorismate lyase[EH]
E75_GM001530	32.7167	7.17667	2.18864	0.0150742	0.118913	up	-	-	-
E75_GM001537	904.737	332.04	1.44614	0.0251427	0.164205	up	-	-	-
E75_GM001539	9.63667	2.31	2.06064	0.0386701	0.212036	up	-	-	-
E75_GM001547	26.9933	5.69	2.2461	0.0239656	0.16008	up	-	-	-
E75_GM001580	4.13667	11.1767	-1.43395	0.0332368	0.194588	down	-	-	COG4974-Site-specific recombinase XerD[L]
E75_GM001581	434.88	7161.39	-4.04155	6.74e-11	2.2e-08	down	-	K00962-ko00230 Purine metabolism;ko00240 Pyrimidine metabolism;ko03018 RNA degradation	COG1185-Polyribonucleotide nucleotidyltransferase (polynucleotide phosphorylase)[J]
E75_GM001582	292.243	2674.78	-3.19418	2.19e-06	0.000156919	down	-	K00962-ko00230 Purine metabolism;ko00240 Pyrimidine metabolism;ko03018 RNA degradation	COG1185-Polyribonucleotide nucleotidyltransferase (polynucleotide phosphorylase)[J]
E75_GM001583	13.8233	64.06	-2.21232	0.00094189	0.0180929	down	GO:0005575,GO:0005622,GO:0005623,GO:0005737,GO:0005829,GO:0005840,GO:0015935,GO:0022626,GO:0022627,GO:0032991,GO:0043226,GO:0043228,GO:0043229,GO:0043232,GO:0044391,GO:0044422,GO:0044424,GO:0044444,GO:0044445,GO:0044446,GO:0044464,GO:1990904	K02956-ko03010 Ribosome	COG0184-Ribosomal protein S15P/S13E[J]
E75_GM001584	188.527	47.9033	1.97657	0.00186032	0.0284765	up	-	-	-
E75_GM001609	140.12	33.8267	2.05043	0.000924032	0.017985	up	-	-	-
E75_GM001610	367.297	99.07	1.89043	0.0001624	0.00477295	up	-	-	-
E75_GM001611	1561.29	3134.47	-1.00548	0.0222703	0.153396	down	-	-	COG1726-Na+-transporting NADH:ubiquinone oxidoreductase, subunit NqrA[C]
E75_GM001633	90.0233	36.74	1.29295	0.0442066	0.228738	up	-	-	COG4122-Predicted O-methyltransferase[R]
E75_GM001634	67.6167	32.1333	1.07331	0.0465378	0.233006	up	-	-	-
E75_GM001637	77.5433	32.44	1.25723	0.0211951	0.148315	up	-	K10217-ko01220 Degradation of aromatic compounds;ko00380 Tryptophan metabolism;ko00362 Benzoate degradation;ko00622 Xylene degradation	COG1012-NAD-dependent aldehyde dehydrogenases[C]
E75_GM001648	96.8367	25.21	1.94156	0.00217436	0.0317933	up	-	-	COG0225-Peptide methionine sulfoxide reductase[O]
E75_GM001649	61.9	167.917	-1.43973	0.00693555	0.0722822	down	-	-	COG1579-Zn-ribbon protein, possibly nucleic acid-binding[R]
E75_GM001681	114	230.22	-1.01398	0.00554793	0.0603903	down	GO:0001522,GO:0003674,GO:0003824,GO:0006139,GO:0006396,GO:0006399,GO:0006400,GO:0006725,GO:0006807,GO:0008033,GO:0008150,GO:0008152,GO:0009451,GO:0009982,GO:0009987,GO:0010467,GO:0016070,GO:0016853,GO:0016866,GO:0031119,GO:0034470,GO:0034641,GO:0034660,GO:0043170,GO:0043412,GO:0044237,GO:0044238,GO:0046483,GO:0071704,GO:0090304,GO:1901360	-	COG0101-Pseudouridylate synthase[J]
E75_GM001684	157.37	62.67	1.32831	0.0192235	0.138475	up	-	K00796-ko00790 Folate biosynthesis	COG0294-Dihydropteroate synthase and related enzymes[H]
E75_GM001687	62.86	22.3733	1.49036	0.00623715	0.0661769	up	-	K02033-ko02024 Quorum sensing	COG0601-ABC-type dipeptide/oligopeptide/nickel transport systems, permease components[EP]
E75_GM001699	102.12	207.953	-1.02599	0.0106983	0.0936443	down	-	-	COG0216-Protein chain release factor A[J]
E75_GM001708	116.383	33.0567	1.81587	0.0084256	0.0801471	up	-	-	-
E75_GM001711	41.8833	93.9133	-1.16495	0.00928088	0.0852391	down	-	-	-
E75_GM001713	543.14	155.537	1.80407	0.00085974	0.0170728	up	-	-	-
E75_GM001721	13.18	131.823	-3.32218	3.82e-12	1.87e-09	down	-	-	-
E75_GM001752	119.64	53.4633	1.16208	0.0352305	0.201198	up	-	-	COG1703-Putative periplasmic protein kinase ArgK and related GTPases of G3E family[E]
E75_GM001755	30.0267	9.34667	1.68372	0.0366041	0.204913	up	-	-	COG1595-DNA-directed RNA polymerase specialized sigma subunit, sigma24 homolog[K]
E75_GM001758	200.527	3650.54	-4.18624	3.74e-18	2.75e-15	down	-	-	-
E75_GM001774	64.5967	19.3433	1.73962	0.00143605	0.0237109	up	-	-	-
E75_GM001775	3189.93	1203.21	1.40664	0.0190143	0.138324	up	-	-	-
E75_GM001779	2.68667	20.4567	-2.92868	0.000435495	0.0100781	down	-	-	-
E75_GM001783	57.9233	21.95	1.39992	0.00506423	0.0570259	up	-	-	-
E75_GM001793	149.353	1091.72	-2.86981	7.87e-08	1.05e-05	down	-	-	COG1217-Predicted membrane GTPase involved in stress response[T]
E75_GM001814	171.07	77.8433	1.13594	0.0174804	0.130063	up	-	-	COG1729-Uncharacterized protein conserved in bacteria[S]
E75_GM001815	211.103	103.303	1.03106	0.0296407	0.179616	up	-	-	-
E75_GM001830	9.35667	58.7667	-2.65093	0.000449235	0.0103149	down	-	K02970-ko03010 Ribosome	COG0828-Ribosomal protein S21[J]
E75_GM001833	160.833	325.747	-1.01818	0.0471132	0.233203	down	-	-	-
E75_GM001834	13347.1	42637.3	-1.67559	0.000647648	0.013793	down	-	-	COG0050-GTPases - translation elongation factors[J]
E75_GM001835	885.677	3036.34	-1.77748	1.82e-05	0.000786354	down	-	K03073-ko03060 Protein export;ko03070 Bacterial secretion system;ko02024 Quorum sensing	-
E75_GM001836	326.477	1250.65	-1.93762	7.98e-06	0.000397586	down	-	-	COG0250-Transcription antiterminator[K]
E75_GM001837	2980.67	7279.75	-1.28825	0.0144313	0.116842	down	GO:0000027,GO:0003674,GO:0003676,GO:0003723,GO:0003735,GO:0005198,GO:0005488,GO:0005575,GO:0005622,GO:0005623,GO:0005737,GO:0005829,GO:0005840,GO:0006412,GO:0006518,GO:0006807,GO:0006996,GO:0008150,GO:0008152,GO:0009058,GO:0009059,GO:0009987,GO:0010467,GO:0015934,GO:0016043,GO:0019538,GO:0019843,GO:0022607,GO:0022613,GO:0022618,GO:0022625,GO:0022626,GO:0032991,GO:0034622,GO:0034641,GO:0034645,GO:…	K02867-ko03010 Ribosome	COG0080-Ribosomal protein L11[J]
E75_GM001838	2547.51	6546.5	-1.36163	0.00544446	0.0599298	down	GO:0000470,GO:0003674,GO:0003676,GO:0003723,GO:0005488,GO:0005575,GO:0005622,GO:0005623,GO:0005737,GO:0005829,GO:0005840,GO:0006139,GO:0006364,GO:0006396,GO:0006412,GO:0006518,GO:0006725,GO:0006807,GO:0008150,GO:0008152,GO:0009058,GO:0009059,GO:0009987,GO:0010467,GO:0015934,GO:0016070,GO:0016072,GO:0019538,GO:0022613,GO:0022625,GO:0022626,GO:0032991,GO:0034470,GO:0034641,GO:0034645,GO:0034660,GO:…	K02863-ko03010 Ribosome	COG0081-Ribosomal protein L1[J]
E75_GM001839	713.23	2337.02	-1.71223	0.000283441	0.0071955	down	-	K02864-ko03010 Ribosome	COG0244-Ribosomal protein L10[J]
E75_GM001840	645.847	1356.09	-1.07019	0.0446733	0.229938	down	-	K02935-ko03010 Ribosome	COG0222-Ribosomal protein L7/L12[J]
E75_GM001842	974.12	1986.54	-1.02808	0.00362687	0.045359	down	GO:0000428,GO:0005575,GO:0005622,GO:0005623,GO:0030880,GO:0032991,GO:0044424,GO:0044464,GO:0061695,GO:1902494,GO:1990234	K03046-ko00230 Purine metabolism;ko00240 Pyrimidine metabolism;ko03020 RNA polymerase	COG0086-DNA-directed RNA polymerase, beta' subunit/160 kD subunit[K]
E75_GM001856	39.44	98.2433	-1.3167	0.00128907	0.0221554	down	-	-	-
E75_GM001859	17.5833	44.6467	-1.34434	0.007893	0.0783443	down	-	-	-
E75_GM001867	7.21667	24.1667	-1.74361	0.000114783	0.00358881	down	-	-	-
E75_GM001876	936.36	225.98	2.05087	0.000320287	0.00797731	up	-	-	COG2198-FOG: HPt domain[T]
E75_GM001877	268.117	102.17	1.39189	0.0045874	0.0526655	up	-	K03742-ko00760 Nicotinate and nicotinamide metabolism	COG1058-Predicted nucleotide-utilizing enzyme related to molybdopterin-biosynthesis enzyme MoeA[R]
E75_GM001878	367.89	1641.81	-2.15794	7.6e-06	0.000384951	down	GO:0003674,GO:0003735,GO:0005198,GO:0005575,GO:0005622,GO:0005623,GO:0005737,GO:0005829,GO:0005840,GO:0015934,GO:0022625,GO:0022626,GO:0032991,GO:0043226,GO:0043228,GO:0043229,GO:0043232,GO:0044391,GO:0044422,GO:0044424,GO:0044444,GO:0044445,GO:0044446,GO:0044464,GO:1990904	K02902-ko03010 Ribosome	COG0227-Ribosomal protein L28[J]
E75_GM001879	20.1533	148.233	-2.87878	2.58e-05	0.00101227	down	-	K02913-ko03010 Ribosome	COG0267-Ribosomal protein L33[J]
E75_GM001882	27.72	59.27	-1.09637	0.0168702	0.12845	down	-	-	-
E75_GM001885	22.8067	72.2433	-1.66341	0.00790985	0.0783443	down	-	-	COG0621-2-methylthioadenine synthetase[J]
E75_GM001889	0.336667	5.57333	-4.04915	0.00342775	0.0438007	down	-	-	COG1018-Flavodoxin reductases (ferredoxin-NADPH reductases) family 1[C]
E75_GM001890	15.9033	39.6	-1.31617	0.024249	0.160701	down	-	-	-
E75_GM001896	1.97667	6.30333	-1.67305	0.00317315	0.0412649	down	-	-	COG0755-ABC-type transport system involved in cytochrome c biogenesis, permease component[O]
E75_GM001897	1.45333	8.86667	-2.60903	0.0261188	0.166836	down	-	-	-
E75_GM001920	16.4167	6.47	1.34332	0.0368778	0.205662	up	-	-	-
E75_GM001930	149.503	57.23	1.38533	0.0267838	0.169285	up	-	-	-
E75_GM001938	103.363	41.7633	1.30742	0.035927	0.202667	up	-	-	COG2761-Predicted dithiol-disulfide isomerase involved in polyketide biosynthesis[Q]
E75_GM001941	23.5067	7.54	1.64043	0.0327538	0.1933	up	-	-	-
E75_GM001942	32.7967	8.14667	2.00927	0.00480671	0.0547555	up	-	-	-
E75_GM001943	33.4467	7.82	2.09662	0.00159305	0.0255134	up	-	-	COG1131-ABC-type multidrug transport system, ATPase component[V]
E75_GM001945	43.9967	11.35	1.9547	0.00139875	0.0232255	up	-	-	-
E75_GM001952	812.293	311.37	1.38337	0.0289464	0.176868	up	-	K00674-ko01230 Biosynthesis of amino acids;ko00300 Lysine biosynthesis	COG2171-Tetrahydrodipicolinate N-succinyltransferase[E]
E75_GM001971	23.9467	11.5767	1.0486	0.0406013	0.216477	up	-	K03655-ko03440 Homologous recombination	COG1200-RecG-like helicase[LK]
E75_GM001978	55.6633	12.0733	2.2049	0.00117025	0.0209718	up	-	-	-
E75_GM001980	45.6067	11.3033	2.0125	0.0142612	0.115784	up	-	-	-
E75_GM001987	35.5533	71.7733	-1.01346	0.0285906	0.17645	down	-	K02548-ko00130 Ubiquinone and other terpenoid-quinone biosynthesis	COG1575-1,4-dihydroxy-2-naphthoate octaprenyltransferase[H]
E75_GM002000	194.047	66.0433	1.55492	0.00339792	0.0438004	up	-	-	-
E75_GM002001	168.237	57.0433	1.56036	0.00257613	0.0367536	up	-	K01479-ko00340 Histidine metabolism	COG0010-Arginase/agmatinase/formimionoglutamate hydrolase, arginase family[E]
E75_GM002002	254.15	95.1867	1.41685	0.012214	0.10405	up	-	K01468-ko00340 Histidine metabolism	COG1228-Imidazolonepropionase and related amidohydrolases[Q]
E75_GM002013	57.1533	22.2267	1.36255	0.0159396	0.123605	up	-	-	COG2323-Predicted membrane protein[S]
E75_GM002019	42.58	16.33	1.38265	0.0308646	0.184798	up	GO:0003674,GO:0003824,GO:0005575,GO:0005622,GO:0005623,GO:0005737,GO:0005829,GO:0006139,GO:0006725,GO:0006753,GO:0006793,GO:0006796,GO:0006807,GO:0008150,GO:0008152,GO:0009056,GO:0009058,GO:0009141,GO:0009143,GO:0009987,GO:0016462,GO:0016787,GO:0016817,GO:0016818,GO:0018130,GO:0019438,GO:0019439,GO:0019637,GO:0034404,GO:0034641,GO:0034654,GO:0034655,GO:0044237,GO:0044238,GO:0044248,GO:0044249,GO:…	K02428-ko00230 Purine metabolism	COG0127-Xanthosine triphosphate pyrophosphatase[F]
E75_GM002033	39.3133	13.5867	1.53283	0.0214621	0.149472	up	-	-	COG2133-Glucose/sorbosone dehydrogenases[G]
E75_GM002037	363.673	157.9	1.20363	0.0471238	0.233203	up	-	K01966-ko01200 Carbon metabolism;ko00630 Glyoxylate and dicarboxylate metabolism;ko00640 Propanoate metabolism;ko00280 Valine, leucine and isoleucine degradation	COG4799-Acetyl-CoA carboxylase, carboxyltransferase component (subunits alpha and beta)[I]
E75_GM002050	124.07	43.2033	1.52194	0.0202022	0.143764	up	-	-	-
E75_GM002051	77.08	26.0367	1.56581	0.0046277	0.0529214	up	-	-	COG3752-Predicted membrane protein[S]
E75_GM002058	6.86667	1.61667	2.08659	0.0464149	0.232949	up	-	-	-
E75_GM002062	1.95667	8.48333	-2.11623	0.0420819	0.220519	down	-	-	-
E75_GM002079	1121.19	110.713	3.34013	5.62e-08	8.26e-06	up	-	-	COG4774-Outer membrane receptor for monomeric catechols[P]
E75_GM002080	255.563	25.3933	3.33116	2.47e-07	2.69e-05	up	-	-	COG3182-Uncharacterized iron-regulated membrane protein[S]
E75_GM002081	52.4167	7.16667	2.87065	0.00160598	0.0255134	up	-	-	-
E75_GM002082	5.81	0.593333	3.29162	0.0463243	0.232949	up	-	-	-
E75_GM002107	306.917	126.71	1.27632	0.0173953	0.130063	up	-	-	-
E75_GM002117	49.3	18.98	1.37711	0.0176194	0.13052	up	-	-	COG2207-AraC-type DNA-binding domain-containing proteins[K]
E75_GM002122	242.483	503.727	-1.05476	0.00827556	0.0799057	down	-	-	-
E75_GM002125	384.027	779.067	-1.02054	0.0109005	0.0947823	down	-	-	-
E75_GM002131	312.11	116.857	1.41731	0.0118458	0.101501	up	-	-	-
E75_GM002132	291.97	104.633	1.48048	0.000676809	0.0143104	up	-	-	COG1236-Predicted exonuclease of the beta-lactamase fold involved in RNA processing[J]
E75_GM002154	8153.68	3114.05	1.38866	0.0420524	0.220519	up	-	K00376-ko00910 Nitrogen metabolism	COG4263-Nitrous oxide reductase[C]
E75_GM002155	1069.99	378.603	1.49884	0.0107059	0.0936443	up	-	-	-
E75_GM002156	465.153	114.297	2.02492	0.00766672	0.0775886	up	-	-	-
E75_GM002159	522.987	185.817	1.49289	0.000692141	0.01453	up	-	K19340-ko02010 ABC transporters	COG1131-ABC-type multidrug transport system, ATPase component[V]
E75_GM002160	365.55	114.99	1.66856	0.000427694	0.0100559	up	-	K19341-ko02010 ABC transporters	-
E75_GM002164	2178.97	598.873	1.86332	0.00128297	0.0221554	up	-	K02305-ko00910 Nitrogen metabolism	-
E75_GM002165	1637.76	290.32	2.49601	4.18e-05	0.00149993	up	-	K04561-ko00910 Nitrogen metabolism	COG3256-Nitric oxide reductase large subunit[P]
E75_GM002166	431.73	81.76	2.40066	0.000254247	0.00661266	up	-	-	COG5271-AAA ATPase containing von Willebrand factor type A (vWA) domain[R]
E75_GM002167	122.1	17.27	2.82172	1.09e-07	1.39e-05	up	-	-	COG4548-Nitric oxide reductase activation protein[P]
E75_GM002168	46.8567	4.95	3.24275	1.36e-06	0.00012084	up	-	-	COG1845-Heme/copper-type cytochrome/quinol oxidase, subunit 3[C]
E75_GM002169	184.36	25.8467	2.83448	1.3e-05	0.000617518	up	-	-	-
E75_GM002170	17.77	2.26667	2.9708	0.0222144	0.153396	up	-	-	COG4115-Uncharacterized protein conserved in bacteria[S]
E75_GM002171	169.943	55.35	1.6184	0.0303935	0.183046	up	-	-	-
E75_GM002175	1324.4	245.26	2.43296	7.82e-05	0.00255233	up	-	K03517-ko00760 Nicotinate and nicotinamide metabolism	COG0379-Quinolinate synthase[H]
E75_GM002176	291.617	36.0233	3.01707	6.48e-09	1.19e-06	up	-	K00278-ko00250 Alanine, aspartate and glutamate metabolism;ko00760 Nicotinate and nicotinamide metabolism	COG0029-Aspartate oxidase[H]
E75_GM002177	572.397	70.4667	3.022	2.85e-06	0.000190133	up	-	-	-
E75_GM002182	268.913	65.89	2.02901	0.00394924	0.047966	up	-	-	COG2128-Uncharacterized conserved protein[S]
E75_GM002183	20.6767	6.33333	1.70697	0.0374976	0.208328	up	-	-	COG4221-Short-chain alcohol dehydrogenase of unknown specificity[R]
E75_GM002185	50.42	21.13	1.2547	0.0419851	0.220519	up	-	-	-
E75_GM002192	2677.1	1167.81	1.19687	0.0170416	0.129085	up	-	K00406-ko00190 Oxidative phosphorylation;ko02020 Two-component system	-
E75_GM002193	846.083	322.03	1.3936	0.000806187	0.0164541	up	-	-	COG0348-Polyferredoxin[C]
E75_GM002195	690.51	191.41	1.851	0.000143953	0.00431712	up	-	-	COG2836-Uncharacterized conserved protein[S]
E75_GM002196	575.013	111.44	2.36733	1.9e-06	0.0001395	up	-	-	-
E75_GM002197	123.87	36.1133	1.77822	0.0150917	0.118913	up	-	-	-
E75_GM002198	1147.06	273.917	2.06613	0.000246015	0.00646417	up	-	-	COG1999-Uncharacterized protein SCO1/SenC/PrrC, involved in biogenesis of respiratory and photosynthetic systems[R]
E75_GM002206	84.7667	34.1433	1.31189	0.0488416	0.237226	up	-	-	COG2388-Predicted acetyltransferase[R]
E75_GM002244	30.24	62.4633	-1.04655	0.0319743	0.189245	down	-	-	-
E75_GM002260	38.8067	15.94	1.28365	0.035872	0.202667	up	-	-	COG0610-Type I site-specific restriction-modification system, R (restriction) subunit and related helicases[V]
E75_GM002273	157.87	49.4867	1.67363	0.0312553	0.18595	up	-	-	-
E75_GM002274	197.227	65.0867	1.59942	0.0132218	0.110082	up	-	-	-
E75_GM002276	43.1367	13.78	1.64634	0.00294971	0.0405103	up	-	-	COG5002-Signal transduction histidine kinase[T]
E75_GM002279	1.94	0.0001	14.2438	0.015018	0.118913	up	-	-	COG0845-Membrane-fusion protein[M]
E75_GM002291	21.6433	5.05667	2.09766	0.0276124	0.17157	up	-	-	COG2197-Response regulator containing a CheY-like receiver domain and an HTH DNA-binding domain[TK]
E75_GM002295	56.4067	11.9867	2.23444	0.000998159	0.0188395	up	-	-	-
E75_GM002296	28.1467	6.74	2.06214	0.000233824	0.00624735	up	-	-	-
E75_GM002303	4.69	16.91	-1.85022	0.00284093	0.0393843	down	-	-	COG3550-Uncharacterized protein related to capsule biosynthesis enzymes[R]
E75_GM002304	9.46	68.04	-2.84647	6.46e-06	0.0003453	down	-	-	COG1396-Predicted transcriptional regulators[K]
E75_GM002305	0.426667	2.18333	-2.35535	0.0470074	0.233203	down	-	-	COG4974-Site-specific recombinase XerD[L]
E75_GM002308	33.3667	71.1533	-1.09252	0.0243435	0.160776	down	-	-	-
E75_GM002309	88.59	25.1967	1.81391	0.0245775	0.161958	up	-	-	-
E75_GM002310	50.74	12.69	1.99943	0.0139475	0.114183	up	-	-	COG1983-Putative stress-responsive transcriptional regulator[KT]
E75_GM002312	25.5567	1.71	3.90163	0.0242252	0.160701	up	-	-	-
E75_GM002313	33.9567	6.50667	2.3837	0.0180885	0.132574	up	-	-	COG3296-Uncharacterized protein conserved in bacteria[S]
E75_GM002315	1151.31	257.307	2.16172	0.000633937	0.0135996	up	-	-	-
E75_GM002318	36.77	12.6567	1.53863	0.0252289	0.164205	up	-	-	COG0714-MoxR-like ATPases[R]
E75_GM002331	216.667	105.263	1.04147	0.0453566	0.23186	up	-	K03885-ko00190 Oxidative phosphorylation	COG1252-NADH dehydrogenase, FAD-containing subunit[C]
E75_GM002348	597.403	274.777	1.12045	0.0464472	0.232949	up	-	-	COG3227-Zinc metalloprotease (elastase)[E]
E75_GM002356	485.6	136.967	1.82594	0.000386597	0.00923746	up	-	-	COG2971-Predicted N-acetylglucosamine kinase[G]
E75_GM002361	68.8033	26.3167	1.3865	0.0230848	0.157051	up	-	-	COG0606-Predicted ATPase with chaperone activity[O]
E75_GM002374	7.11333	0.876667	3.02043	0.0191461	0.138475	up	-	-	-
E75_GM002377	92.2333	6.5	3.82678	2.91e-05	0.00110609	up	-	-	-
E75_GM002378	70.7667	19.0667	1.89202	0.00121618	0.0214033	up	-	-	COG3497-Phage tail sheath protein FI[R]
E75_GM002389	2.05	5.53333	-1.43252	0.00450219	0.0518899	down	-	K02337-ko00230 Purine metabolism;ko00240 Pyrimidine metabolism;ko03030 DNA replication;ko03430 Mismatch repair;ko03440 Homologous recombination	COG0587-DNA polymerase III, alpha subunit[L]
E75_GM002390	11.3767	2.58	2.14063	0.0086717	0.0809083	up	-	-	-
E75_GM002397	279.437	122.027	1.19532	0.0119479	0.102078	up	-	K02361-ko00130 Ubiquinone and other terpenoid-quinone biosynthesis;ko01053 Biosynthesis of siderophore group nonribosomal peptides	COG1169-Isochorismate synthase[HQ]
E75_GM002407	274.283	107.83	1.34691	0.00795943	0.0783443	up	-	K01661-ko00130 Ubiquinone and other terpenoid-quinone biosynthesis	COG0447-Dihydroxynaphthoic acid synthase[H]
E75_GM002408	17.9067	202.343	-3.49824	3.89e-11	1.43e-08	down	-	K01953-ko00250 Alanine, aspartate and glutamate metabolism	COG0367-Asparagine synthase (glutamine-hydrolyzing)[E]
E75_GM002414	21.5833	6.13	1.81596	0.00428386	0.0509728	up	-	K00681-ko00430 Taurine and hypotaurine metabolism;ko00460 Cyanoamino acid metabolism;ko00480 Glutathione metabolism	COG0405-Gamma-glutamyltransferase[E]
E75_GM002426	544.553	1869.03	-1.77915	0.000199388	0.00542593	down	-	K02945-ko03010 Ribosome	COG0539-Ribosomal protein S1[J]
E75_GM002427	24.8467	8.06667	1.62301	0.0351231	0.201198	up	-	K02825-ko00240 Pyrimidine metabolism	COG2065-Pyrimidine operon attenuation protein/uracil phosphoribosyltransferase[F]
E75_GM002428	188.673	66.8733	1.49639	0.00832359	0.0799057	up	GO:0003674,GO:0003824,GO:0004070,GO:0005575,GO:0005622,GO:0005623,GO:0005737,GO:0006139,GO:0006220,GO:0006221,GO:0006725,GO:0006753,GO:0006793,GO:0006796,GO:0006807,GO:0008150,GO:0008152,GO:0009058,GO:0009117,GO:0009165,GO:0009218,GO:0009220,GO:0009259,GO:0009260,GO:0009987,GO:0016740,GO:0016741,GO:0016743,GO:0018130,GO:0019438,GO:0019637,GO:0019693,GO:0034641,GO:0034654,GO:0044237,GO:0044238,GO:…	K00609-ko00240 Pyrimidine metabolism;ko00250 Alanine, aspartate and glutamate metabolism	COG0540-Aspartate carbamoyltransferase, catalytic chain[F]
E75_GM002429	336.527	69.0167	2.2857	0.000229322	0.00618328	up	-	-	-
E75_GM002430	85.4767	25.5667	1.74127	0.000832535	0.0167011	up	GO:0003674,GO:0003824,GO:0004518,GO:0004519,GO:0004521,GO:0004540,GO:0006139,GO:0006396,GO:0006399,GO:0006725,GO:0006807,GO:0008033,GO:0008150,GO:0008152,GO:0009987,GO:0010467,GO:0016070,GO:0016787,GO:0016788,GO:0016891,GO:0016893,GO:0031123,GO:0034414,GO:0034470,GO:0034641,GO:0034660,GO:0042779,GO:0042780,GO:0042781,GO:0043170,GO:0043628,GO:0044237,GO:0044238,GO:0046483,GO:0071704,GO:0090304,GO:…	K00784-ko03013 RNA transport	COG1234-Metal-dependent hydrolases of the beta-lactamase superfamily III[R]
E75_GM002431	49.49	19.6233	1.33457	0.0401156	0.21633	up	-	-	-
E75_GM002435	35.7967	10.2267	1.80749	0.00131599	0.0223297	up	-	K01524-ko00230 Purine metabolism	COG0248-Exopolyphosphatase[FP]
E75_GM002439	1.73667	12.17	-2.80894	0.0294716	0.178961	down	-	-	-
E75_GM002468	404.333	56.76	2.8326	2.28e-05	0.000919042	up	-	K02557-ko02030 Bacterial chemotaxis;ko02040 Flagellar assembly	COG1360-Flagellar motor protein[N]
E75_GM002484	34.9433	12.9133	1.43616	0.00302887	0.0406993	up	-	-	COG4775-Outer membrane protein/protective antigen OMA87[M]
E75_GM002487	35.1933	82.9	-1.23607	0.00342565	0.0438007	down	-	-	COG1278-Cold shock proteins[K]
E75_GM002489	24.8667	9.83667	1.33797	0.0470435	0.233203	up	-	-	COG0480-Translation elongation factors (GTPases)[J]
E75_GM002491	72.8233	303.237	-2.05797	1.48e-06	0.000123908	down	-	-	COG1061-DNA or RNA helicases of superfamily II[KL]
E75_GM002492	4.36333	13.36	-1.61442	0.00402142	0.0486377	down	-	-	-
E75_GM002499	16.4667	2.25	2.87155	0.00256578	0.0367536	up	-	-	COG2197-Response regulator containing a CheY-like receiver domain and an HTH DNA-binding domain[TK]
E75_GM002501	92.7033	33.2967	1.47724	0.0286519	0.17645	up	-	-	-
E75_GM002503	35.4533	74.32	-1.06783	0.00282049	0.0392863	down	-	-	-
E75_GM002504	22.34	45.62	-1.03004	0.0311293	0.185576	down	-	K02536-ko00540 Lipopolysaccharide biosynthesis	COG1044-UDP-3-O-[3-hydroxymyristoyl] glucosamine N-acyltransferase[M]
E75_GM002506	179.547	70.19	1.35502	0.0269249	0.169448	up	-	-	-
E75_GM002518	403.813	1128.96	-1.48323	2.22e-05	0.00090427	down	-	-	COG0791-Cell wall-associated hydrolases (invasion-associated proteins)[M]
E75_GM002526	235.303	81.2133	1.53473	0.0044587	0.051591	up	GO:0000408,GO:0002949,GO:0005575,GO:0005622,GO:0005623,GO:0006139,GO:0006396,GO:0006399,GO:0006400,GO:0006725,GO:0006807,GO:0008033,GO:0008150,GO:0008152,GO:0009451,GO:0009987,GO:0010467,GO:0016070,GO:0032991,GO:0034470,GO:0034641,GO:0034660,GO:0043170,GO:0043412,GO:0044237,GO:0044238,GO:0044424,GO:0044464,GO:0046483,GO:0070525,GO:0071704,GO:0090304,GO:1901360	-	COG0533-Metal-dependent proteases with possible chaperone activity[O]
E75_GM002528	29.6333	4.75	2.64122	0.00288966	0.0398719	up	-	-	COG2356-Endonuclease I[L]
E75_GM002544	53.9033	24.23	1.15358	0.0205318	0.145055	up	-	-	COG0277-FAD/FMN-containing dehydrogenases[C]
E75_GM002578	121.883	40.5867	1.58642	0.0157342	0.12266	up	-	-	-
E75_GM002598	52.3733	21.6833	1.27225	0.0104111	0.0918868	up	-	-	-
E75_GM002604	110.557	32.4967	1.76642	0.00405545	0.0488483	up	-	-	COG0598-Mg2+ and Co2+ transporters[P]
E75_GM002607	3.07667	20.4733	-2.73431	0.00300979	0.0406993	down	-	-	-
E75_GM002608	1.44333	15.6467	-3.43838	4.18e-05	0.00149993	down	GO:0000105,GO:0000162,GO:0003674,GO:0003824,GO:0003949,GO:0005575,GO:0005622,GO:0005623,GO:0005737,GO:0006082,GO:0006520,GO:0006547,GO:0006568,GO:0006576,GO:0006586,GO:0006725,GO:0006807,GO:0008150,GO:0008152,GO:0008652,GO:0009058,GO:0009072,GO:0009073,GO:0009308,GO:0009309,GO:0009987,GO:0016053,GO:0016853,GO:0016860,GO:0016861,GO:0018130,GO:0019438,GO:0019752,GO:0034641,GO:0042401,GO:0042430,GO:…	K01814-ko01230 Biosynthesis of amino acids;ko00340 Histidine metabolism	COG0106-Phosphoribosylformimino-5-aminoimidazole carboxamide ribonucleotide (ProFAR) isomerase[E]
E75_GM002609	4.76333	32.7567	-2.78175	6.9e-06	0.000356981	down	-	K02501-ko01230 Biosynthesis of amino acids;ko00340 Histidine metabolism	COG0118-Glutamine amidotransferase[E]
E75_GM002610	2.10667	14.64	-2.79688	3.54e-05	0.00131611	down	GO:0000105,GO:0003674,GO:0003824,GO:0004424,GO:0006082,GO:0006520,GO:0006547,GO:0006725,GO:0006807,GO:0008150,GO:0008152,GO:0008652,GO:0009058,GO:0009987,GO:0016053,GO:0016829,GO:0016835,GO:0016836,GO:0018130,GO:0019438,GO:0019752,GO:0034641,GO:0043436,GO:0044237,GO:0044238,GO:0044249,GO:0044281,GO:0044283,GO:0046394,GO:0046483,GO:0052803,GO:0071704,GO:1901360,GO:1901362,GO:1901564,GO:1901566,GO:…	K01089-ko01230 Biosynthesis of amino acids;ko00340 Histidine metabolism	COG0131-Imidazoleglycerol-phosphate dehydratase[E]
E75_GM002611	17.04	121.78	-2.83728	6.52e-10	1.6e-07	down	-	K00817-ko01230 Biosynthesis of amino acids;ko00340 Histidine metabolism;ko00350 Tyrosine metabolism;ko00360 Phenylalanine metabolism;ko00400 Phenylalanine, tyrosine and tryptophan biosynthesis;ko00960 Tropane, piperidine and pyridine alkaloid biosynthesis;ko00401 Novobiocin biosynthesis	COG0079-Histidinol-phosphate/aromatic aminotransferase and cobyric acid decarboxylase[E]
E75_GM002612	25.6133	147.723	-2.52793	4.76e-06	0.000281235	down	GO:0000105,GO:0003674,GO:0003824,GO:0004399,GO:0005575,GO:0005622,GO:0005623,GO:0005737,GO:0005829,GO:0006082,GO:0006520,GO:0006547,GO:0006725,GO:0006807,GO:0008150,GO:0008152,GO:0008652,GO:0009058,GO:0009987,GO:0016053,GO:0016491,GO:0016614,GO:0016616,GO:0018130,GO:0019438,GO:0019752,GO:0034641,GO:0043436,GO:0044237,GO:0044238,GO:0044249,GO:0044281,GO:0044283,GO:0044424,GO:0044444,GO:0044464,GO:…	K00013-ko01230 Biosynthesis of amino acids;ko00340 Histidine metabolism	COG0141-Histidinol dehydrogenase[E]
E75_GM002613	91.8467	296.163	-1.68909	0.0070312	0.0730201	down	GO:0000105,GO:0003674,GO:0003824,GO:0003879,GO:0006082,GO:0006520,GO:0006547,GO:0006725,GO:0006807,GO:0008150,GO:0008152,GO:0008652,GO:0009058,GO:0009987,GO:0016053,GO:0016740,GO:0016757,GO:0016763,GO:0018130,GO:0019438,GO:0019752,GO:0034641,GO:0043436,GO:0044237,GO:0044238,GO:0044249,GO:0044281,GO:0044283,GO:0046394,GO:0046483,GO:0052803,GO:0071704,GO:1901360,GO:1901362,GO:1901564,GO:1901566,GO:…	K00765-ko01230 Biosynthesis of amino acids;ko00340 Histidine metabolism	COG0040-ATP phosphoribosyltransferase[E]
E75_GM002628	49.0133	23.27	1.0747	0.045585	0.232136	up	-	-	COG1078-HD superfamily phosphohydrolases[R]
E75_GM002637	44.75	93.9067	-1.06934	0.00275985	0.0388096	down	-	K00318-ko00330 Arginine and proline metabolism	-
E75_GM002643	137.953	279.803	-1.02023	0.0390989	0.213591	down	-	-	COG1522-Transcriptional regulators[K]
E75_GM002648	5.39667	17.67	-1.71116	0.0334041	0.195178	down	GO:0003674,GO:0005215,GO:0005575,GO:0006810,GO:0006811,GO:0006884,GO:0008150,GO:0008361,GO:0008381,GO:0009987,GO:0009992,GO:0015267,GO:0016020,GO:0016021,GO:0016043,GO:0019725,GO:0022803,GO:0022836,GO:0022857,GO:0030104,GO:0031224,GO:0032535,GO:0042592,GO:0044425,GO:0048878,GO:0051179,GO:0051234,GO:0055082,GO:0055085,GO:0065007,GO:0065008,GO:0071840,GO:0090066	-	COG1970-Large-conductance mechanosensitive channel[M]
E75_GM002661	294.653	138.91	1.08487	0.0250137	0.164097	up	-	-	-
E75_GM002666	5181.33	2172.97	1.25365	0.0156099	0.122015	up	-	-	-
E75_GM002675	648.11	299.417	1.11408	0.0256812	0.165157	up	-	-	-
E75_GM002686	38.9133	18.0033	1.112	0.0484922	0.236065	up	-	-	COG0514-Superfamily II DNA helicase[L]
E75_GM002687	24.3967	68.91	-1.49803	0.0263994	0.167783	down	-	-	-
E75_GM002690	90.3667	202.913	-1.167	0.0172749	0.129518	down	-	-	-
E75_GM002696	447.907	198.917	1.17103	0.0310964	0.185576	up	GO:0003674,GO:0003824,GO:0004639,GO:0005575,GO:0005622,GO:0005623,GO:0005737,GO:0006139,GO:0006163,GO:0006164,GO:0006188,GO:0006189,GO:0006725,GO:0006753,GO:0006793,GO:0006796,GO:0006807,GO:0008150,GO:0008152,GO:0009058,GO:0009117,GO:0009123,GO:0009124,GO:0009126,GO:0009127,GO:0009150,GO:0009152,GO:0009156,GO:0009161,GO:0009165,GO:0009167,GO:0009168,GO:0009259,GO:0009260,GO:0009987,GO:0016874,GO:…	K01923-ko00230 Purine metabolism	COG0152-Phosphoribosylaminoimidazolesuccinocarboxamide (SAICAR) synthase[F]
E75_GM002715	2.05	13.6167	-2.73168	0.0127389	0.107086	down	-	-	-
E75_GM002723	22.18	55.77	-1.33023	0.0056305	0.0609643	down	GO:0003674,GO:0003824,GO:0003886,GO:0006139,GO:0006259,GO:0006304,GO:0006305,GO:0006306,GO:0006725,GO:0006807,GO:0008150,GO:0008152,GO:0008168,GO:0008757,GO:0009008,GO:0009987,GO:0016740,GO:0016741,GO:0032259,GO:0032776,GO:0034641,GO:0043170,GO:0043412,GO:0043414,GO:0044237,GO:0044238,GO:0044260,GO:0044728,GO:0046483,GO:0071704,GO:0090116,GO:0090304,GO:0140097,GO:1901360	K00558-ko00270 Cysteine and methionine metabolism;ko05206 MicroRNAs in cancer	COG0270-Site-specific DNA methylase[L]
E75_GM002737	29.6	59.8467	-1.01567	0.0201409	0.143675	down	-	-	COG2217-Cation transport ATPase[P]
E75_GM002739	27.8067	82.51	-1.56914	0.00301895	0.0406993	down	-	-	COG0531-Amino acid transporters[E]
E75_GM002748	65.7267	30.4	1.11241	0.0418892	0.220519	up	-	-	COG2202-FOG: PAS/PAC domain[T]
E75_GM002754	20.42	2.12333	3.26558	0.00172594	0.0271258	up	-	-	-
E75_GM002755	8386.32	2407.47	1.80052	0.000479126	0.0108319	up	-	-	COG3241-Azurin[C]
E75_GM002770	104.81	27.41	1.935	0.0160296	0.123651	up	-	-	-
E75_GM002771	14.9933	5.08	1.56142	0.0145454	0.116857	up	-	-	COG1506-Dipeptidyl aminopeptidases/acylaminoacyl-peptidases[E]
E75_GM002772	57.4333	19.7967	1.53663	0.0103559	0.0918482	up	-	-	-
E75_GM002773	73.14	31.77	1.203	0.0485141	0.236065	up	-	-	-
E75_GM002788	37.4067	113.823	-1.60543	0.00232016	0.0335909	down	-	-	-
E75_GM002799	2.04333	14.58	-2.83499	0.00604221	0.0648104	down	-	-	-
E75_GM002805	29.5367	59.46	-1.00941	0.0239091	0.160065	down	-	-	COG0399-Predicted pyridoxal phosphate-dependent enzyme apparently involved in regulation of cell wall biogenesis[M]
E75_GM002833	114.09	28.9133	1.98037	0.000569308	0.0124865	up	-	-	-
E75_GM002839	239.867	90.3133	1.40922	0.0256354	0.165157	up	-	-	-
E75_GM002848	123.147	543.79	-2.14267	5.91e-05	0.00199494	down	-	-	COG0012-Predicted GTPase, probable translation factor[J]
E75_GM002879	107.323	22.61	2.24693	0.00775417	0.0777799	up	-	-	-
E75_GM002880	42.37	12.3733	1.77581	0.0261693	0.166836	up	-	-	COG1595-DNA-directed RNA polymerase specialized sigma subunit, sigma24 homolog[K]
E75_GM002899	187.607	77.88	1.26839	0.0271896	0.17001	up	-	-	COG1186-Protein chain release factor B[J]
E75_GM002901	76.1133	22.2467	1.77456	0.00015831	0.00469973	up	-	-	-
E75_GM002902	142.343	51.55	1.46533	0.00110175	0.020365	up	-	-	-
E75_GM002903	62.3767	28.1367	1.14856	0.0237176	0.159511	up	-	-	-
E75_GM002933	274.46	118.18	1.21561	0.0340201	0.197255	up	-	-	COG2076-Membrane transporters of cations and cationic drugs[P]
E75_GM002937	282.19	57.7233	2.28944	1.67e-05	0.000733408	up	-	-	-
E75_GM002938	387.74	105.943	1.8718	0.00267578	0.0379909	up	-	K00632-ko01212 Fatty acid metabolism;ko00071 Fatty acid degradation;ko00592 alpha-Linolenic acid metabolism;ko00280 Valine, leucine and isoleucine degradation;ko00281 Geraniol degradation;ko00362 Benzoate degradation;ko00642 Ethylbenzene degradation	COG0183-Acetyl-CoA acetyltransferase[I]
E75_GM002939	9.95667	1.30333	2.93346	0.0462632	0.232949	up	-	-	-
E75_GM002940	459.523	121.793	1.9157	0.000246338	0.00646417	up	-	-	COG1960-Acyl-CoA dehydrogenases[I]
E75_GM002945	82.8467	322.877	-1.96247	4.55e-06	0.000278634	down	-	-	COG2335-Secreted and surface protein containing fasciclin-like repeats[M]
E75_GM002947	275.53	78.6867	1.80802	0.000503556	0.0112973	up	-	K03405-ko00860 Porphyrin and chlorophyll metabolism	COG1239-Mg-chelatase subunit ChlI[H]
E75_GM002948	122.773	18.6967	2.71514	1.61e-05	0.000717892	up	-	-	-
E75_GM002959	331.9	114.883	1.53058	0.00787909	0.0783443	up	-	-	-
E75_GM002981	701.96	296.627	1.24274	0.0073687	0.0754392	up	-	-	COG2077-Peroxiredoxin[O]
E75_GM003013	9.56333	99.5467	-3.37979	1.8e-11	7.56e-09	down	-	K07798-ko02020 Two-component system	COG0845-Membrane-fusion protein[M]
E75_GM003014	7.61	44.18	-2.53743	2.84e-05	0.00109975	down	-	-	COG3544-Uncharacterized protein conserved in bacteria[S]
E75_GM003015	6.64667	50.7333	-2.93223	1.17e-07	1.43e-05	down	-	-	-
E75_GM003016	2.10667	36.4467	-4.11275	1.19e-08	2.05e-06	down	-	-	-
E75_GM003017	10.0033	66.7833	-2.73901	4.78e-06	0.000281235	down	-	-	-
E75_GM003018	2.18667	16.0467	-2.87547	0.000458214	0.0104395	down	-	-	-
E75_GM003019	0.24	6.56333	-4.77332	0.0165021	0.126962	down	-	-	COG3439-Uncharacterized conserved protein[S]
E75_GM003020	7.51	16.98	-1.17695	0.00432708	0.0511087	down	-	-	COG2132-Putative multicopper oxidases[Q]
E75_GM003021	4.55	10.0267	-1.1399	0.0350352	0.20111	down	-	-	-
E75_GM003022	8.17333	21.83	-1.41732	0.000186493	0.0053214	down	-	K07787-ko02020 Two-component system	COG3696-Putative silver efflux pump[P]
E75_GM003058	2.81	10.91	-1.95701	0.000835337	0.0167011	down	-	K07798-ko02020 Two-component system	COG0845-Membrane-fusion protein[M]
E75_GM003059	0.0001	5.19	-15.6634	0.00359717	0.045359	down	-	-	COG3544-Uncharacterized protein conserved in bacteria[S]
E75_GM003061	3.56667	67.9333	-4.25147	6.3e-20	6.17e-17	down	-	K07787-ko02020 Two-component system	COG3696-Putative silver efflux pump[P]
E75_GM003063	229.123	106.623	1.1036	0.0354006	0.201632	up	-	K01895-ko01200 Carbon metabolism;ko00010 Glycolysis / Gluconeogenesis;ko00620 Pyruvate metabolism;ko00640 Propanoate metabolism;ko00720 Carbon fixation pathways in prokaryotes;ko00680 Methane metabolism	COG0365-Acyl-coenzyme A synthetases/AMP-(fatty) acid ligases[I]
E75_GM003069	124.423	290.15	-1.22154	0.0303923	0.183046	down	-	K01756-ko00230 Purine metabolism;ko00250 Alanine, aspartate and glutamate metabolism	COG0015-Adenylosuccinate lyase[F]
E75_GM003083	32.6933	71.34	-1.12571	0.00831034	0.0799057	down	-	-	-
E75_GM003086	68.5367	207.36	-1.59719	0.00118064	0.0210296	down	-	K02914-ko03010 Ribosome	COG0230-Ribosomal protein L34[J]
E75_GM003087	11.9133	77.32	-2.69826	5.46e-07	5.01e-05	down	-	-	-
E75_GM003093	124.087	269.253	-1.11762	0.0203838	0.144357	down	-	-	COG0621-2-methylthioadenine synthetase[J]
E75_GM003095	46.37	10.4967	2.14326	0.018416	0.134638	up	-	-	-
E75_GM003097	178.58	826.233	-2.20998	9.47e-06	0.000456388	down	-	K02909-ko03010 Ribosome	COG0254-Ribosomal protein L31[J]
E75_GM003108	69.58	25.25	1.46239	0.0158659	0.123359	up	-	-	COG0415-Deoxyribodipyrimidine photolyase[L]
E75_GM003109	88.46	177.423	-1.0041	0.0107958	0.0941513	down	-	-	-
E75_GM003110	461.457	197.817	1.22203	0.00554687	0.0603903	up	-	K00790-ko00520 Amino sugar and nucleotide sugar metabolism;ko00550 Peptidoglycan biosynthesis	COG0766-UDP-N-acetylglucosamine enolpyruvyl transferase[M]
E75_GM003116	3174.37	1203.12	1.39969	0.0131386	0.1097	up	-	-	COG0776-Bacterial nucleoid DNA-binding protein[L]
E75_GM003118	45.3067	92.9667	-1.03699	0.0275006	0.171238	down	-	K00826-ko01210 2-Oxocarboxylic acid metabolism;ko01230 Biosynthesis of amino acids;ko00270 Cysteine and methionine metabolism;ko00280 Valine, leucine and isoleucine degradation;ko00290 Valine, leucine and isoleucine biosynthesis;ko00770 Pantothenate and CoA biosynthesis	COG0115-Branched-chain amino acid aminotransferase/4-amino-4-deoxychorismate lyase[EH]
E75_GM003121	249.12	68.0467	1.87224	0.0106665	0.0936443	up	-	-	-
E75_GM003122	408.383	57.7467	2.82211	0.00155527	0.025147	up	-	-	-
E75_GM003125	24.7167	110.18	-2.15631	3.59e-06	0.000224792	down	-	-	-
E75_GM003126	221.443	754.43	-1.76845	0.00130422	0.0222855	down	GO:0003674,GO:0003676,GO:0003723,GO:0005488,GO:0005575,GO:0005622,GO:0005623,GO:0005737,GO:0005829,GO:0005840,GO:0006412,GO:0006518,GO:0006807,GO:0008150,GO:0008152,GO:0009058,GO:0009059,GO:0009987,GO:0010467,GO:0015934,GO:0019538,GO:0022625,GO:0022626,GO:0032991,GO:0034641,GO:0034645,GO:0043043,GO:0043170,GO:0043226,GO:0043228,GO:0043229,GO:0043232,GO:0043603,GO:0043604,GO:0044237,GO:0044238,GO:…	K02939-ko03010 Ribosome	COG0359-Ribosomal protein L9[J]
E75_GM003127	231.683	1668.97	-2.84873	4.55e-07	4.46e-05	down	GO:0003674,GO:0003735,GO:0005198,GO:0005575,GO:0005622,GO:0005623,GO:0005737,GO:0005829,GO:0005840,GO:0006412,GO:0006518,GO:0006807,GO:0008150,GO:0008152,GO:0009058,GO:0009059,GO:0009987,GO:0010467,GO:0015935,GO:0019538,GO:0022626,GO:0022627,GO:0032991,GO:0034641,GO:0034645,GO:0043043,GO:0043170,GO:0043226,GO:0043228,GO:0043229,GO:0043232,GO:0043603,GO:0043604,GO:0044237,GO:0044238,GO:0044249,GO:…	K02963-ko03010 Ribosome	COG0238-Ribosomal protein S18[J]
E75_GM003128	246.507	1827.86	-2.89046	1.43e-06	0.000123764	down	GO:0003674,GO:0003676,GO:0003723,GO:0003735,GO:0005198,GO:0005488,GO:0005575,GO:0005622,GO:0005623,GO:0005737,GO:0005829,GO:0005840,GO:0015935,GO:0019843,GO:0022626,GO:0022627,GO:0032991,GO:0043226,GO:0043228,GO:0043229,GO:0043232,GO:0044391,GO:0044422,GO:0044424,GO:0044444,GO:0044445,GO:0044446,GO:0044464,GO:0070181,GO:0097159,GO:1901363,GO:1990904	K02990-ko03010 Ribosome	COG0360-Ribosomal protein S6[J]
E75_GM003136	1.18	8.53667	-2.85489	0.035902	0.202667	down	-	-	-
E75_GM003138	552.223	165.217	1.74089	0.0019147	0.028858	up	-	K01847-ko01200 Carbon metabolism;ko00630 Glyoxylate and dicarboxylate metabolism;ko00640 Propanoate metabolism;ko00720 Carbon fixation pathways in prokaryotes;ko00280 Valine, leucine and isoleucine degradation	COG1884-Methylmalonyl-CoA mutase, N-terminal domain/subunit[I]
E75_GM003140	213.19	102.253	1.05999	0.0406514	0.216477	up	-	K01847-ko01200 Carbon metabolism;ko00630 Glyoxylate and dicarboxylate metabolism;ko00640 Propanoate metabolism;ko00720 Carbon fixation pathways in prokaryotes;ko00280 Valine, leucine and isoleucine degradation	COG1884-Methylmalonyl-CoA mutase, N-terminal domain/subunit[I]
E75_GM003144	92.4367	39.3067	1.23369	0.0344916	0.198767	up	-	-	-
E75_GM003171	374.58	113.12	1.72742	0.00797264	0.0783443	up	-	-	-
E75_GM003172	937.573	201.313	2.21949	4.11e-05	0.00149993	up	-	-	-
E75_GM003173	112.94	307.173	-1.4435	0.00198333	0.0295889	down	-	-	COG0488-ATPase components of ABC transporters with duplicated ATPase domains[R]
E75_GM003189	30.8733	4.43	2.80098	0.0462668	0.232949	up	-	-	-
E75_GM003194	6.44667	51.9	-3.00911	0.00195959	0.0293838	down	-	-	COG3237-Uncharacterized protein conserved in bacteria[S]
E75_GM003215	16850.6	7317.71	1.20333	0.0300071	0.181462	up	-	-	-
E75_GM003217	558.067	121.867	2.19513	0.000984191	0.0187827	up	-	-	-
E75_GM003218	1587.87	469.873	1.75675	0.00189289	0.0288249	up	-	-	-

## Sheet: 27 vs 37-2
Table S4 The differentially expressed genes of cultured at 27℃ and cultured at 37℃ for 2 h.
Gene id	MeanTPM (27)	MeanTPM (37-2)	log2 FoldChange	pValue	qValue	result	GO	KEGG	COG
E75_GM000002	49.8633	127.553	-1.35505	0.0397801	0.324835	down	-	-	COG0394-Protein-tyrosine-phosphatase[T]
E75_GM000013	3.31667	16.6367	-2.32656	0.00295151	0.0680874	down	-	-	-
E75_GM000016	13.2167	4.28	1.62668	0.00299456	0.0681717	up	-	-	-
E75_GM000025	182.473	619.44	-1.76328	0.00905862	0.147141	down	GO:0003674,GO:0003735,GO:0005198,GO:0005575,GO:0005622,GO:0005623,GO:0005737,GO:0005829,GO:0005840,GO:0015934,GO:0022625,GO:0022626,GO:0032991,GO:0043226,GO:0043228,GO:0043229,GO:0043232,GO:0044391,GO:0044422,GO:0044424,GO:0044444,GO:0044445,GO:0044446,GO:0044464,GO:1990904	K02884-ko03010 Ribosome	COG0335-Ribosomal protein L19[J]
E75_GM000031	39.06	15.84	1.30212	0.0396486	0.324643	up	-	-	-
E75_GM000072	69.7733	217.993	-1.64354	0.00190986	0.0507888	down	-	-	COG0526-Thiol-disulfide isomerase and thioredoxins[OC]
E75_GM000075	61.2733	29.17	1.07077	0.00374431	0.0781364	up	-	-	COG0760-Parvulin-like peptidyl-prolyl isomerase[O]
E75_GM000104	89.17	36.27	1.29778	0.000639011	0.0234174	up	-	-	COG0053-Predicted Co/Zn/Cd cation transporters[P]
E75_GM000125	1413.89	4254.73	-1.58939	0.0428555	0.331984	down	-	-	COG0726-Predicted xylanase/chitin deacetylase[G]
E75_GM000190	28.3833	9.71333	1.54701	0.00860019	0.141998	up	-	-	COG0488-ATPase components of ABC transporters with duplicated ATPase domains[R]
E75_GM000193	126.897	42.1133	1.59131	0.000306404	0.0131535	up	-	-	COG4206-Outer membrane cobalamin receptor protein[H]
E75_GM000213	220.56	99.48	1.14869	0.00229032	0.0591989	up	-	K01689-ko01200 Carbon metabolism;ko01230 Biosynthesis of amino acids;ko00010 Glycolysis / Gluconeogenesis;ko00680 Methane metabolism;ko03018 RNA degradation;ko04066 HIF-1 signaling pathway	COG0148-Enolase[G]
E75_GM000232	45.6767	20.69	1.14252	0.0393328	0.324065	up	GO:0003674,GO:0003735,GO:0005198,GO:0005575,GO:0005622,GO:0005623,GO:0005737,GO:0005829,GO:0005840,GO:0006412,GO:0006518,GO:0006807,GO:0008150,GO:0008152,GO:0009058,GO:0009059,GO:0009987,GO:0010467,GO:0015935,GO:0019538,GO:0022626,GO:0022627,GO:0032991,GO:0034641,GO:0034645,GO:0043043,GO:0043170,GO:0043226,GO:0043228,GO:0043229,GO:0043232,GO:0043603,GO:0043604,GO:0044237,GO:0044238,GO:0044249,GO:…	K02961-ko03010 Ribosome	COG0186-Ribosomal protein S17[J]
E75_GM000236	150.143	65.79	1.1904	0.0389015	0.322925	up	GO:0003674,GO:0003735,GO:0005198,GO:0005575,GO:0005622,GO:0005623,GO:0005737,GO:0005829,GO:0005840,GO:0015934,GO:0022625,GO:0022626,GO:0032991,GO:0043226,GO:0043228,GO:0043229,GO:0043232,GO:0044391,GO:0044422,GO:0044424,GO:0044444,GO:0044445,GO:0044446,GO:0044464,GO:1990904	K02890-ko03010 Ribosome	COG0091-Ribosomal protein L22[J]
E75_GM000240	446.263	147.563	1.59656	0.00480899	0.0920446	up	GO:0003674,GO:0003676,GO:0003723,GO:0003735,GO:0005198,GO:0005488,GO:0005575,GO:0005622,GO:0005623,GO:0005737,GO:0005829,GO:0005840,GO:0006412,GO:0006518,GO:0006807,GO:0008150,GO:0008152,GO:0009058,GO:0009059,GO:0009987,GO:0010467,GO:0019538,GO:0022626,GO:0032991,GO:0034641,GO:0034645,GO:0043043,GO:0043170,GO:0043226,GO:0043228,GO:0043229,GO:0043232,GO:0043603,GO:0043604,GO:0044237,GO:0044238,GO:…	K02926-ko03010 Ribosome	COG0088-Ribosomal protein L4[J]
E75_GM000241	1073.37	392.96	1.44969	0.00353912	0.0776281	up	-	K02906-ko03010 Ribosome	COG0087-Ribosomal protein L3[J]
E75_GM000246	5.03333	22.8133	-2.18029	0.0029682	0.0680874	down	-	-	-
E75_GM000251	65.63	19.8167	1.72764	0.000982083	0.0327906	up	-	-	-
E75_GM000284	13.3933	57.54	-2.10305	9.71e-05	0.00561369	down	-	-	-
E75_GM000296	30.73	80.9767	-1.39786	0.010159	0.156737	down	-	-	-
E75_GM000333	4.97667	14.55	-1.54777	0.0212752	0.231638	down	-	-	-
E75_GM000334	419.577	1186.29	-1.49945	0.007926	0.133807	down	-	-	-
E75_GM000348	136.137	355.433	-1.38452	0.0188692	0.214707	down	-	-	-
E75_GM000349	122.497	281.407	-1.19991	0.0445201	0.331984	down	-	K13766-ko00280 Valine, leucine and isoleucine degradation	COG1024-Enoyl-CoA hydratase/carnithine racemase[I]
E75_GM000351	96.59	258.25	-1.41882	0.0151028	0.19129	down	-	-	COG2337-Growth inhibitor[T]
E75_GM000352	45.88	142.107	-1.63104	0.0179888	0.208883	down	-	-	-
E75_GM000373	38.8967	112.903	-1.53737	0.0357394	0.307727	down	-	-	-
E75_GM000396	16.5767	44.6933	-1.43091	0.0364909	0.312408	down	-	-	-
E75_GM000399	8.01333	24.0233	-1.58396	0.0475375	0.34289	down	-	-	-
E75_GM000418	6.81667	38.76	-2.50743	0.00230491	0.0591989	down	-	-	-
E75_GM000432	67.68	170.427	-1.33235	0.045485	0.334187	down	-	-	COG3794-Plastocyanin[C]
E75_GM000438	39.94	104.233	-1.38391	0.0123242	0.175335	down	-	-	-
E75_GM000450	2289.44	878.29	1.38222	1.66e-05	0.0017082	up	-	K01657-ko01230 Biosynthesis of amino acids;ko00400 Phenylalanine, tyrosine and tryptophan biosynthesis;ko02024 Quorum sensing	COG0147-Anthranilate/para-aminobenzoate synthases component I[EH]
E75_GM000460	36.9667	114.487	-1.63088	0.0244821	0.244839	down	-	-	-
E75_GM000493	46.7133	186.56	-1.99773	3.84e-05	0.00320132	down	-	-	-
E75_GM000494	67.28	235.117	-1.80513	0.0010874	0.0351358	down	-	-	-
E75_GM000497	180.86	21.2367	3.09024	4.47e-06	0.000583493	up	-	-	-
E75_GM000518	34.7233	104.857	-1.59444	0.0329782	0.294064	down	-	-	-
E75_GM000551	80.49	202.79	-1.33311	0.0112757	0.165412	down	-	-	-
E75_GM000607	24.5467	77.1567	-1.65226	0.00183747	0.0497555	down	-	-	COG4995-Uncharacterized protein conserved in bacteria[S]
E75_GM000633	148.19	348.083	-1.23198	0.0431256	0.331984	down	-	-	COG1262-Uncharacterized conserved protein[S]
E75_GM000637	9.27333	31.7267	-1.77454	0.0165715	0.19919	down	-	-	-
E75_GM000655	42.57	168.35	-1.98355	0.000619765	0.0229925	down	-	-	-
E75_GM000656	104.993	267.083	-1.34699	0.0485702	0.349171	down	-	-	-
E75_GM000674	36.1533	17.6533	1.03419	0.00981883	0.155293	up	-	K07658-ko02020 Two-component system	COG0745-Response regulators consisting of a CheY-like receiver domain and a winged-helix DNA-binding domain[TK]
E75_GM000677	121.47	58.7467	1.04802	0.0144224	0.18859	up	GO:0003674,GO:0003824,GO:0004812,GO:0004831,GO:0005575,GO:0005622,GO:0005623,GO:0005737,GO:0005829,GO:0006082,GO:0006139,GO:0006399,GO:0006520,GO:0006725,GO:0006807,GO:0008150,GO:0008152,GO:0009987,GO:0016070,GO:0016874,GO:0016875,GO:0019752,GO:0034641,GO:0034660,GO:0043038,GO:0043039,GO:0043170,GO:0043436,GO:0044237,GO:0044238,GO:0044281,GO:0044424,GO:0044444,GO:0044464,GO:0046483,GO:0071704,GO:…	K01866-ko00970 Aminoacyl-tRNA biosynthesis	COG0162-Tyrosyl-tRNA synthetase[J]
E75_GM000682	56.1433	145.647	-1.37529	0.0244312	0.244839	down	-	-	-
E75_GM000708	50.15	146.89	-1.55041	0.0123368	0.175335	down	-	-	-
E75_GM000721	58.3267	223.713	-1.93942	0.000438074	0.0170962	down	-	-	COG3727-DNA G:T-mismatch repair endonuclease[L]
E75_GM000722	53.4833	157.693	-1.55996	0.00810495	0.135308	down	-	-	COG0436-Aspartate/tyrosine/aromatic aminotransferase[E]
E75_GM000726	314.273	150.103	1.06606	7.24e-05	0.00483566	up	-	-	-
E75_GM000735	15.44	43.8367	-1.50547	0.0168703	0.201754	down	-	-	COG0739-Membrane proteins related to metalloendopeptidases[M]
E75_GM000748	2.58667	26.55	-3.35955	0.0165698	0.19919	down	-	-	COG3655-Predicted transcriptional regulator[K]
E75_GM000761	21.5833	59.1867	-1.45535	0.0124864	0.175335	down	-	-	COG1253-Hemolysins and related proteins containing CBS domains[R]
E75_GM000785	69.2333	177.337	-1.35695	0.0201417	0.223342	down	-	-	-
E75_GM000787	53.14	142.793	-1.42606	0.0388175	0.322925	down	-	-	COG0316-Uncharacterized conserved protein[S]
E75_GM000811	122.57	318.04	-1.3756	0.0273152	0.261409	down	-	-	COG0739-Membrane proteins related to metalloendopeptidases[M]
E75_GM000818	50.28	138.667	-1.46356	0.010171	0.156737	down	GO:0005575,GO:0005622,GO:0005623,GO:0006950,GO:0006974,GO:0008150,GO:0009380,GO:0009987,GO:0032991,GO:0033554,GO:0044424,GO:0044464,GO:0050896,GO:0051716,GO:1902494,GO:1905347,GO:1905348,GO:1990391	K03703-ko03420 Nucleotide excision repair	COG0322-Nuclease subunit of the excinuclease complex[L]
E75_GM000823	60.96	144.543	-1.24557	0.0495287	0.35135	down	-	-	-
E75_GM000826	15.3533	6.25	1.29662	0.0496113	0.35135	up	-	-	COG4206-Outer membrane cobalamin receptor protein[H]
E75_GM000845	55.4433	199.387	-1.84648	0.00651146	0.118587	down	-	-	-
E75_GM000847	108.227	51.2233	1.07918	0.0015348	0.0427043	up	-	-	-
E75_GM000856	595.617	1462.15	-1.29564	0.0113944	0.165412	down	-	K00324-ko00760 Nicotinate and nicotinamide metabolism	COG3288-NAD/NADP transhydrogenase alpha subunit[C]
E75_GM000857	1279	3153.41	-1.3019	0.0222743	0.235684	down	-	K00324-ko00760 Nicotinate and nicotinamide metabolism	-
E75_GM000863	273.197	125.343	1.12405	0.00800661	0.134413	up	-	-	COG4704-Uncharacterized protein conserved in bacteria[S]
E75_GM000864	363.387	129.093	1.49309	1.21e-05	0.00130298	up	-	-	COG3187-Heat shock protein[O]
E75_GM000887	17.4367	56.2733	-1.69033	0.0264543	0.256385	down	-	-	-
E75_GM000896	22.7567	69.1	-1.6024	0.00363036	0.0781364	down	-	-	COG1373-Predicted ATPase (AAA+ superfamily)[R]
E75_GM000900	183.55	619.897	-1.75585	0.000116099	0.00634324	down	-	K07462-ko03410 Base excision repair;ko03430 Mismatch repair;ko03440 Homologous recombination	COG0608-Single-stranded DNA-specific exonuclease[L]
E75_GM000942	1098.07	426.083	1.36576	3.76e-06	0.000565513	up	-	-	-
E75_GM000943	81.14	24.53	1.72587	3.81e-05	0.00320132	up	-	-	-
E75_GM000953	86.4933	21.8067	1.98782	2.56e-05	0.00240423	up	-	-	-
E75_GM000958	400.053	138.21	1.53333	0.00338173	0.0752749	up	-	-	-
E75_GM000959	443.217	159.767	1.47205	0.00251316	0.0624136	up	-	-	COG1404-Subtilisin-like serine proteases[O]
E75_GM000994	250.993	86.13	1.54306	0.00404243	0.0826361	up	-	-	COG2304-Uncharacterized protein containing a von Willebrand factor type A (vWA) domain[R]
E75_GM000995	124.01	50.8867	1.2851	0.00710947	0.123738	up	-	-	-
E75_GM000996	146.17	57.59	1.34376	0.00448724	0.087729	up	-	-	COG1721-Uncharacterized conserved protein (some members contain a von Willebrand factor type A (vWA) domain)[R]
E75_GM000997	468.2	147.74	1.66406	0.00106504	0.0347874	up	-	-	COG0714-MoxR-like ATPases[R]
E75_GM001015	97.3667	24.41	1.99596	6.4e-05	0.00456407	up	-	-	COG0845-Membrane-fusion protein[M]
E75_GM001016	164.21	59.1333	1.4735	0.00102505	0.0338491	up	-	-	COG0841-Cation/multidrug efflux pump[V]
E75_GM001023	19.21	49.47	-1.3647	0.0447118	0.331984	down	-	-	-
E75_GM001053	56.5567	143.933	-1.34763	0.0297244	0.275409	down	-	-	-
E75_GM001066	317.407	138.22	1.19937	0.000181269	0.00892974	up	-	K02113-ko00190 Oxidative phosphorylation;ko00195 Photosynthesis	COG0712-F0F1-type ATP synthase, delta subunit (mitochondrial oligomycin sensitivity protein)[C]
E75_GM001067	3020.2	1283.94	1.23407	0.000276751	0.01223	up	-	K02111-ko00190 Oxidative phosphorylation;ko00195 Photosynthesis	COG0056-F0F1-type ATP synthase, alpha subunit[C]
E75_GM001083	68.9633	26.8833	1.35912	0.00138821	0.0408978	up	-	-	COG1236-Predicted exonuclease of the beta-lactamase fold involved in RNA processing[J]
E75_GM001084	51.4367	17.02	1.59557	6.53e-05	0.00456407	up	-	K10747-ko03030 DNA replication;ko03410 Base excision repair;ko03420 Nucleotide excision repair;ko03430 Mismatch repair	COG1793-ATP-dependent DNA ligase[L]
E75_GM001085	60.1467	18.0467	1.73675	0.000122005	0.0065469	up	-	-	COG1201-Lhr-like helicases[R]
E75_GM001102	5.14	32.6333	-2.66651	0.0430253	0.331984	down	-	-	-
E75_GM001103	9.64333	31.1333	-1.69086	0.0265344	0.256385	down	-	K03654-ko03018 RNA degradation	COG0514-Superfamily II DNA helicase[L]
E75_GM001116	7.75333	2.58	1.58745	0.0293534	0.273809	up	-	-	COG3569-Topoisomerase IB[L]
E75_GM001122	11.3533	34.9967	-1.6241	0.0247569	0.245428	down	-	-	COG1999-Uncharacterized protein SCO1/SenC/PrrC, involved in biogenesis of respiratory and photosynthetic systems[R]
E75_GM001132	33.09	4.64667	2.83213	1.14e-06	0.000243946	up	-	-	COG1321-Mn-dependent transcriptional regulator[K]
E75_GM001133	4.48333	1.57333	1.51075	0.00912885	0.147485	up	-	-	COG4771-Outer membrane receptor for ferrienterochelin and colicins[P]
E75_GM001149	194.497	454.06	-1.22314	0.0443434	0.331984	down	-	-	-
E75_GM001172	678.803	2467.17	-1.86179	9.47e-05	0.00557984	down	-	K01028-ko00650 Butanoate metabolism;ko00072 Synthesis and degradation of ketone bodies;ko00280 Valine, leucine and isoleucine degradation	COG1788-Acyl CoA:acetate/3-ketoacid CoA transferase, alpha subunit[I]
E75_GM001200	143.337	53.05	1.43398	0.00368912	0.0781364	up	-	-	-
E75_GM001210	8.67	41.11	-2.24539	0.0471089	0.342528	down	-	-	COG1724-Predicted periplasmic or secreted lipoprotein[N]
E75_GM001213	1006.99	444.953	1.17832	0.0219632	0.234873	up	GO:0003674,GO:0003676,GO:0003723,GO:0005488,GO:0005575,GO:0005622,GO:0005623,GO:0005737,GO:0005829,GO:0005840,GO:0006412,GO:0006518,GO:0006807,GO:0008097,GO:0008150,GO:0008152,GO:0009058,GO:0009059,GO:0009987,GO:0010467,GO:0015934,GO:0019538,GO:0019843,GO:0022625,GO:0022626,GO:0032991,GO:0034641,GO:0034645,GO:0043043,GO:0043170,GO:0043226,GO:0043228,GO:0043229,GO:0043232,GO:0043603,GO:0043604,GO:…	K02897-ko03010 Ribosome	COG1825-Ribosomal protein L25 (general stress protein Ctc)[J]
E75_GM001221	35.59	126.607	-1.83081	0.0311767	0.283349	down	-	-	-
E75_GM001234	55.2133	26.8833	1.0383	0.0259026	0.252012	up	-	-	COG0845-Membrane-fusion protein[M]
E75_GM001235	37.89	17.8733	1.08401	0.0178926	0.208883	up	-	-	-
E75_GM001250	1841.82	4006.37	-1.12116	0.0431061	0.331984	down	-	-	-
E75_GM001261	53.5	188.45	-1.81657	0.0068546	0.122608	down	-	-	-
E75_GM001264	67.84	317.177	-2.22508	8.19e-06	0.000911037	down	-	-	-
E75_GM001266	250.203	85.3367	1.55186	0.00987606	0.15538	up	GO:0003674,GO:0003735,GO:0005198,GO:0005575,GO:0005622,GO:0005623,GO:0005737,GO:0005829,GO:0005840,GO:0006412,GO:0006518,GO:0006807,GO:0008150,GO:0008152,GO:0009058,GO:0009059,GO:0009987,GO:0010467,GO:0015935,GO:0019538,GO:0022626,GO:0022627,GO:0032991,GO:0034641,GO:0034645,GO:0043043,GO:0043170,GO:0043226,GO:0043228,GO:0043229,GO:0043232,GO:0043603,GO:0043604,GO:0044237,GO:0044238,GO:0044249,GO:…	K02967-ko03010 Ribosome	COG0052-Ribosomal protein S2[J]
E75_GM001268	358.437	107.333	1.73962	0.00450802	0.087729	up	-	K02871-ko03010 Ribosome	COG0102-Ribosomal protein L13[J]
E75_GM001321	70.2833	172.383	-1.29437	0.0317263	0.285442	down	-	-	-
E75_GM001323	135.203	413.543	-1.61291	0.00258442	0.0636571	down	-	-	COG2322-Predicted membrane protein[S]
E75_GM001324	119.49	473.93	-1.98778	0.000224659	0.0105484	down	-	-	-
E75_GM001336	93.9	29.6467	1.66326	4.1e-05	0.00332998	up	-	-	COG0694-Thioredoxin-like proteins and domains[O]
E75_GM001340	9.93667	26.9733	-1.4407	0.0194931	0.21857	down	-	-	COG3275-Putative regulator of cell autolysis[T]
E75_GM001344	127.223	52.8367	1.26775	0.000668061	0.024187	up	-	-	COG2825-Outer membrane protein[M]
E75_GM001350	77.14	251.337	-1.70407	0.00143806	0.0414454	down	-	-	-
E75_GM001360	285.657	791.797	-1.47085	0.0447887	0.331984	down	-	-	-
E75_GM001363	20.6133	5.7	1.85454	7.67e-05	0.0050079	up	-	-	-
E75_GM001376	23.4333	1.31333	4.15726	0.0146065	0.189191	up	-	-	-
E75_GM001377	1039.86	185.693	2.4854	1.67e-07	6.26e-05	up	GO:0003674,GO:0005488,GO:0005515,GO:0006457,GO:0006458,GO:0006950,GO:0006986,GO:0008150,GO:0009987,GO:0010033,GO:0035966,GO:0042221,GO:0043167,GO:0043169,GO:0046872,GO:0050896,GO:0051082,GO:0051084,GO:0051085,GO:0051087,GO:0061077	-	COG0234-Co-chaperonin GroES (HSP10)[O]
E75_GM001413	216.333	28.7	2.91413	1.99e-06	0.000351944	up	-	-	-
E75_GM001415	249.733	123.873	1.01152	0.00699496	0.123738	up	-	-	COG3004-Na+/H+ antiporter[P]
E75_GM001419	355.437	134.267	1.40449	0.000112066	0.00623626	up	-	-	COG3339-Uncharacterized conserved protein[S]
E75_GM001421	181.01	89.6233	1.01412	0.00136712	0.0406752	up	-	-	COG3565-Predicted dioxygenase of extradiol dioxygenase family[R]
E75_GM001422	70.12	25.6	1.45368	0.0057355	0.107051	up	-	-	-
E75_GM001423	87.7967	34.04	1.36694	0.00579797	0.107549	up	-	-	-
E75_GM001427	66.5	157.953	-1.24807	0.0349879	0.305635	down	-	-	-
E75_GM001431	136.397	360.147	-1.40078	0.0447024	0.331984	down	-	K00525-ko00230 Purine metabolism;ko00240 Pyrimidine metabolism	COG0209-Ribonucleotide reductase, alpha subunit[F]
E75_GM001432	201.863	820.973	-2.02396	0.014282	0.188234	down	-	-	-
E75_GM001433	6594.45	2794.93	1.23844	0.00340923	0.0753289	up	-	-	-
E75_GM001434	4561.52	1362.31	1.74346	0.00017238	0.00873498	up	-	-	-
E75_GM001448	1356.51	6906.48	-2.34805	0.000153532	0.00795454	down	-	K02968-ko03010 Ribosome	COG0268-Ribosomal protein S20[J]
E75_GM001471	48.4733	111.783	-1.20544	0.0391908	0.324065	down	-	-	COG2217-Cation transport ATPase[P]
E75_GM001485	604.907	1621.65	-1.42268	0.0101185	0.156737	down	-	-	COG0568-DNA-directed RNA polymerase, sigma subunit (sigma70/sigma32)[K]
E75_GM001491	53.4633	14.19	1.91368	6.1e-05	0.00456407	up	-	K00931-ko01230 Biosynthesis of amino acids;ko00330 Arginine and proline metabolism;ko00332 Carbapenem biosynthesis	COG0263-Glutamate 5-kinase[E]
E75_GM001492	205.777	25.9733	2.98598	3.39e-09	3.4e-06	up	-	K00286-ko01230 Biosynthesis of amino acids;ko00330 Arginine and proline metabolism	COG0345-Pyrroline-5-carboxylate reductase[E]
E75_GM001509	1.72333	7.03	-2.02832	0.0410367	0.326429	down	-	-	-
E75_GM001530	32.7167	14.54	1.17	0.0335056	0.29613	up	-	-	-
E75_GM001538	1.98667	8.99333	-2.17851	0.0179938	0.208883	down	-	-	-
E75_GM001544	2.06	13.1767	-2.67727	0.0206751	0.228414	down	-	-	-
E75_GM001547	26.9933	163.463	-2.59829	6e-05	0.00456407	down	-	-	-
E75_GM001550	22.0133	65.7867	-1.57942	0.0244837	0.244839	down	-	-	COG4977-Transcriptional regulator containing an amidase domain and an AraC-type DNA-binding HTH domain[K]
E75_GM001554	19.1033	52.6967	-1.46389	0.0340567	0.300118	down	-	-	-
E75_GM001564	20.4633	60.7267	-1.56929	0.0434477	0.331984	down	-	-	-
E75_GM001581	434.88	187.913	1.21055	0.0124521	0.175335	up	-	K00962-ko00230 Purine metabolism;ko00240 Pyrimidine metabolism;ko03018 RNA degradation	COG1185-Polyribonucleotide nucleotidyltransferase (polynucleotide phosphorylase)[J]
E75_GM001584	188.527	568.433	-1.59222	0.0447512	0.331984	down	-	-	-
E75_GM001604	21.4867	55.0067	-1.35616	0.0436066	0.331984	down	-	-	-
E75_GM001672	55.0967	133.483	-1.27662	0.0311176	0.283349	down	-	K03524-ko00780 Biotin metabolism	COG0340-Biotin-(acetyl-CoA carboxylase) ligase[H]
E75_GM001690	1278.97	3608.71	-1.4965	0.00148096	0.0417668	down	-	-	COG2264-Ribosomal protein L11 methylase[J]
E75_GM001691	415.707	1585.46	-1.93126	0.000252214	0.0114834	down	-	-	-
E75_GM001694	82.9833	211.133	-1.34726	0.0354835	0.307285	down	-	K00759-ko00230 Purine metabolism	COG0503-Adenine/guanine phosphoribosyltransferases and related PRPP-binding proteins[F]
E75_GM001697	297.99	995.543	-1.74022	0.00370482	0.0781364	down	-	K01915-ko01230 Biosynthesis of amino acids;ko00630 Glyoxylate and dicarboxylate metabolism;ko00910 Nitrogen metabolism;ko00250 Alanine, aspartate and glutamate metabolism;ko00220 Arginine biosynthesis;ko02020 Two-component system;ko04724 Glutamatergic synapse;ko04727 GABAergic synapse	COG3968-Uncharacterized protein related to glutamine synthetase[R]
E75_GM001711	41.8833	132.54	-1.66198	0.0133797	0.182754	down	-	-	-
E75_GM001721	13.18	43.34	-1.71735	0.00923643	0.148425	down	-	-	-
E75_GM001727	90.2367	42.92	1.07206	0.00185445	0.0497555	up	-	-	COG1090-Predicted nucleoside-diphosphate sugar epimerase[R]
E75_GM001729	403.913	51.1767	2.98049	1.95e-07	6.52e-05	up	GO:0000166,GO:0000774,GO:0003674,GO:0005488,GO:0005515,GO:0008150,GO:0017076,GO:0030234,GO:0030554,GO:0036094,GO:0050790,GO:0051082,GO:0060589,GO:0060590,GO:0065007,GO:0065009,GO:0097159,GO:0098772,GO:1901265,GO:1901363	-	COG0576-Molecular chaperone GrpE (heat shock protein)[O]
E75_GM001730	570.907	190.557	1.58303	0.000412611	0.0163144	up	-	-	COG0484-DnaJ-class molecular chaperone with C-terminal Zn finger domain[O]
E75_GM001735	84.1467	41.9133	1.0055	0.0181883	0.209409	up	-	-	COG2204-Response regulator containing CheY-like receiver, AAA-type ATPase, and DNA-binding domains[T]
E75_GM001736	59.3367	21.2433	1.48191	0.00331069	0.0742434	up	-	-	COG2326-Uncharacterized conserved protein[S]
E75_GM001756	28.9367	88.4267	-1.61158	0.0281339	0.266516	down	-	-	-
E75_GM001757	3.78	13.31	-1.81605	0.0244048	0.244839	down	-	-	-
E75_GM001780	8.83	24.3967	-1.4662	0.0189342	0.214707	down	-	-	COG4412-Uncharacterized protein conserved in bacteria[S]
E75_GM001791	8.00333	33.1867	-2.05193	0.0227148	0.237007	down	-	-	-
E75_GM001806	28.6133	70.9133	-1.30937	0.0313051	0.283349	down	-	-	COG0463-Glycosyltransferases involved in cell wall biogenesis[M]
E75_GM001822	644.007	1987.82	-1.62604	0.00368136	0.0781364	down	-	-	-
E75_GM001826	241.57	617.51	-1.35402	0.0245806	0.244839	down	-	-	COG1115-Na+/alanine symporter[E]
E75_GM001830	9.35667	43.5367	-2.21816	0.0370989	0.314929	down	-	K02970-ko03010 Ribosome	COG0828-Ribosomal protein S21[J]
E75_GM001862	212.52	73.82	1.52551	0.00295328	0.0680874	up	-	K04079-ko04141 Protein processing in endoplasmic reticulum;ko04151 PI3K-Akt signaling pathway;ko04621 NOD-like receptor signaling pathway;ko04612 Antigen processing and presentation;ko04915 Estrogen signaling pathway;ko04914 Progesterone-mediated oocyte maturation;ko04626 Plant-pathogen interaction;ko05200 Pathways in cancer;ko05215 Prostate cancer	COG0326-Molecular chaperone, HSP90 family[O]
E75_GM001870	156.43	69.85	1.16319	0.0332261	0.294527	up	-	-	-
E75_GM001889	0.336667	4.9	-3.86339	0.0246061	0.244839	down	-	-	COG1018-Flavodoxin reductases (ferredoxin-NADPH reductases) family 1[C]
E75_GM001908	75.8233	243.353	-1.68234	0.00111162	0.0351622	down	-	-	-
E75_GM001911	108.86	33.3367	1.70729	0.000275837	0.01223	up	-	-	-
E75_GM001940	45.07	133.26	-1.564	0.025896	0.252012	down	-	-	COG1595-DNA-directed RNA polymerase specialized sigma subunit, sigma24 homolog[K]
E75_GM001944	61.6633	164.38	-1.41455	0.0274992	0.262334	down	-	-	-
E75_GM001953	102.26	260.37	-1.34832	0.0169862	0.201754	down	-	-	-
E75_GM001982	1039.67	370.69	1.48784	2.47e-06	0.000412396	up	-	K02557-ko02030 Bacterial chemotaxis;ko02040 Flagellar assembly	COG1360-Flagellar motor protein[N]
E75_GM001986	345.057	870.03	-1.33423	0.0111094	0.165412	down	-	-	-
E75_GM002010	11802.5	4928.76	1.2598	3.21e-05	0.00283533	up	-	-	-
E75_GM002011	144.363	29.68	2.28214	8.02e-05	0.00502361	up	-	-	-
E75_GM002016	26.03	74.34	-1.51396	0.0282037	0.266516	down	-	-	-
E75_GM002020	125.09	52.7767	1.24499	0.0299979	0.276514	up	-	K05592-ko03018 RNA degradation	COG0513-Superfamily II DNA and RNA helicases[LKJ]
E75_GM002026	13.12	5.63667	1.21885	0.040477	0.326429	up	-	-	-
E75_GM002050	124.07	326.5	-1.39593	0.0158443	0.193087	down	-	-	-
E75_GM002061	20.2067	53.51	-1.40498	0.0229528	0.238661	down	-	-	-
E75_GM002091	35.97	3.29667	3.44771	0.00712369	0.123738	up	-	-	-
E75_GM002092	55.7633	14.38	1.95525	0.000241406	0.0111604	up	-	-	COG3665-Uncharacterized conserved protein[S]
E75_GM002093	15.3533	2.43667	2.65557	0.00111075	0.0351622	up	-	-	COG1285-Uncharacterized membrane protein[S]
E75_GM002094	75.8	13.5033	2.48888	3.55e-06	0.000561914	up	-	-	COG3403-Uncharacterized conserved protein[S]
E75_GM002095	74.4333	28.49	1.38549	0.00207315	0.0546475	up	-	-	COG4095-Uncharacterized conserved protein[S]
E75_GM002099	42.88	204.707	-2.25518	4.4e-06	0.000583493	down	-	-	-
E75_GM002103	0.0001	5.01	-15.6125	0.0237527	0.243607	down	-	-	-
E75_GM002134	8965.21	4090.7	1.13199	0.0140192	0.185585	up	-	-	-
E75_GM002154	8153.68	2800.21	1.54192	0.000581439	0.0218403	up	-	K00376-ko00910 Nitrogen metabolism	COG4263-Nitrous oxide reductase[C]
E75_GM002155	1069.99	488.157	1.13218	0.00157177	0.0433317	up	-	-	-
E75_GM002156	465.153	221.567	1.06997	0.0100196	0.156737	up	-	-	-
E75_GM002165	1637.76	795.013	1.04268	0.002681	0.0654993	up	-	K04561-ko00910 Nitrogen metabolism	COG3256-Nitric oxide reductase large subunit[P]
E75_GM002171	169.943	78.1533	1.12067	0.0154147	0.191409	up	-	-	-
E75_GM002236	7.26667	24.5533	-1.75655	0.0103473	0.158641	down	-	-	COG2819-Predicted hydrolase of the alpha/beta superfamily[R]
E75_GM002292	0.443333	8.98333	-4.34079	1.71e-05	0.0017082	down	-	-	-
E75_GM002297	5.86333	1.70333	1.78336	0.0347459	0.305171	up	-	-	COG1484-DNA replication protein[L]
E75_GM002309	88.59	10.72	3.04684	6.07e-06	0.000729645	up	-	-	-
E75_GM002310	50.74	4.13333	3.61775	3.6e-07	0.000102973	up	-	-	COG1983-Putative stress-responsive transcriptional regulator[KT]
E75_GM002311	215.183	15.2033	3.82311	0.000836254	0.0292203	up	-	-	COG1695-Predicted transcriptional regulators[K]
E75_GM002313	33.9567	2.58667	3.71453	3.1e-05	0.00282201	up	-	-	COG3296-Uncharacterized protein conserved in bacteria[S]
E75_GM002322	39.85	112.643	-1.49911	0.0190321	0.215005	down	-	-	COG1300-Uncharacterized membrane protein[S]
E75_GM002376	21.76	10.4167	1.06278	0.0493024	0.351177	up	-	-	-
E75_GM002402	77.0733	16.5533	2.21911	0.000204883	0.00977262	up	-	-	-
E75_GM002403	67.17	23.6167	1.50801	0.0012721	0.0386127	up	-	-	-
E75_GM002410	56.0767	158.617	-1.50007	0.0268863	0.258126	down	-	-	-
E75_GM002420	53.2633	12.4367	2.09854	1.52e-06	0.000285193	up	-	-	-
E75_GM002421	65.6533	29.1533	1.17121	0.0139484	0.185465	up	-	-	-
E75_GM002445	24.7633	73.71	-1.57365	0.0439205	0.331984	down	-	-	-
E75_GM002454	638.7	1488.96	-1.2211	0.0287138	0.268801	down	GO:0005575,GO:0005622,GO:0005623,GO:0005737,GO:0005829,GO:0044424,GO:0044444,GO:0044464	-	COG0217-Uncharacterized conserved protein[S]
E75_GM002459	388.72	155.98	1.31737	0.000174409	0.00873498	up	-	K00135-ko00650 Butanoate metabolism;ko00250 Alanine, aspartate and glutamate metabolism;ko00310 Lysine degradation;ko00350 Tyrosine metabolism;ko00760 Nicotinate and nicotinamide metabolism	COG1012-NAD-dependent aldehyde dehydrogenases[C]
E75_GM002468	404.333	69.77	2.53487	1.31e-06	0.000263135	up	-	K02557-ko02030 Bacterial chemotaxis;ko02040 Flagellar assembly	COG1360-Flagellar motor protein[N]
E75_GM002473	9.49667	41.11	-2.114	0.0294311	0.273809	down	-	-	-
E75_GM002486	86.2133	33.4367	1.36648	0.000407243	0.0163144	up	-	-	COG0225-Peptide methionine sulfoxide reductase[O]
E75_GM002488	23.2267	7.65667	1.60099	0.019111	0.215088	up	-	-	-
E75_GM002497	267.283	103.803	1.36452	7.24e-06	0.000836929	up	-	-	COG1064-Zn-dependent alcohol dehydrogenases[R]
E75_GM002533	120.4	307.3	-1.35181	0.0240425	0.244839	down	-	K02067-ko02010 ABC transporters	-
E75_GM002543	872.767	225.83	1.95036	6.34e-05	0.00456407	up	-	-	-
E75_GM002551	20.6933	60.06	-1.53724	0.0242499	0.244839	down	GO:0003674,GO:0003824,GO:0004844,GO:0006139,GO:0006259,GO:0006281,GO:0006284,GO:0006285,GO:0006725,GO:0006807,GO:0006950,GO:0006974,GO:0008150,GO:0008152,GO:0009987,GO:0016787,GO:0016798,GO:0016799,GO:0019104,GO:0033554,GO:0034641,GO:0043170,GO:0044237,GO:0044238,GO:0044260,GO:0046483,GO:0050896,GO:0051716,GO:0071704,GO:0090304,GO:0097506,GO:0097510,GO:0140097,GO:1901360	K03648-ko03410 Base excision repair;ko05340 Primary immunodeficiency	COG0692-Uracil DNA glycosylase[L]
E75_GM002557	1872.82	349.943	2.42002	2.79e-12	8.39e-09	up	-	-	-
E75_GM002558	606.05	119.127	2.34694	1.12e-08	6.72e-06	up	-	-	-
E75_GM002559	1133.96	265.043	2.09707	9.44e-08	4.05e-05	up	-	-	COG2885-Outer membrane protein and related peptidoglycan-associated (lipo)proteins[M]
E75_GM002568	1131.77	496.027	1.19009	0.000911489	0.0311253	up	-	-	-
E75_GM002570	160.037	66.0967	1.27575	0.00068316	0.0244392	up	-	-	COG0861-Membrane protein TerC, possibly involved in tellurium resistance[P]
E75_GM002571	53.1733	23.67	1.16764	0.0013582	0.0406752	up	-	-	COG0778-Nitroreductase[C]
E75_GM002584	41.0733	13.4233	1.61346	1.84e-05	0.00177958	up	-	-	COG3930-Uncharacterized protein conserved in bacteria[S]
E75_GM002585	6.63333	1.89333	1.80881	0.00964081	0.154099	up	-	K01920-ko00270 Cysteine and methionine metabolism;ko00480 Glutathione metabolism	COG0189-Glutathione synthase/Ribosomal protein S6 modification enzyme (glutaminyl transferase)[HJ]
E75_GM002586	6.14	1.80667	1.76491	0.0197024	0.220096	up	-	-	COG2988-Succinylglutamate desuccinylase[E]
E75_GM002590	6.91667	0.9	2.94208	0.00401397	0.0826163	up	-	K10979-ko03450 Non-homologous end-joining	COG1273-Uncharacterized conserved protein[S]
E75_GM002591	474.387	91.62	2.37233	5.69e-09	4.28e-06	up	-	-	COG2764-Uncharacterized protein conserved in bacteria[S]
E75_GM002613	91.8467	30.1333	1.60787	0.00588715	0.108533	up	GO:0000105,GO:0003674,GO:0003824,GO:0003879,GO:0006082,GO:0006520,GO:0006547,GO:0006725,GO:0006807,GO:0008150,GO:0008152,GO:0008652,GO:0009058,GO:0009987,GO:0016053,GO:0016740,GO:0016757,GO:0016763,GO:0018130,GO:0019438,GO:0019752,GO:0034641,GO:0043436,GO:0044237,GO:0044238,GO:0044249,GO:0044281,GO:0044283,GO:0046394,GO:0046483,GO:0052803,GO:0071704,GO:1901360,GO:1901362,GO:1901564,GO:1901566,GO:…	K00765-ko01230 Biosynthesis of amino acids;ko00340 Histidine metabolism	COG0040-ATP phosphoribosyltransferase[E]
E75_GM002648	5.39667	29.95	-2.47242	0.0151929	0.19129	down	GO:0003674,GO:0005215,GO:0005575,GO:0006810,GO:0006811,GO:0006884,GO:0008150,GO:0008361,GO:0008381,GO:0009987,GO:0009992,GO:0015267,GO:0016020,GO:0016021,GO:0016043,GO:0019725,GO:0022803,GO:0022836,GO:0022857,GO:0030104,GO:0031224,GO:0032535,GO:0042592,GO:0044425,GO:0048878,GO:0051179,GO:0051234,GO:0055082,GO:0055085,GO:0065007,GO:0065008,GO:0071840,GO:0090066	-	COG1970-Large-conductance mechanosensitive channel[M]
E75_GM002650	58.1533	159.86	-1.45888	0.0243234	0.244839	down	-	-	-
E75_GM002651	350.467	62.51	2.48712	5.21e-06	0.000651978	up	-	K01338-ko04112 Cell cycle - Caulobacter	COG0466-ATP-dependent Lon protease, bacterial type[O]
E75_GM002654	104.147	40.7333	1.35433	8.32e-05	0.0051034	up	-	-	COG4783-Putative Zn-dependent protease, contains TPR repeats[R]
E75_GM002655	612.203	225.993	1.43773	0.00122124	0.0377645	up	-	-	-
E75_GM002656	600.34	251.62	1.25453	0.000302301	0.0131535	up	-	-	COG0229-Conserved domain frequently associated with peptide methionine sulfoxide reductase[O]
E75_GM002664	71.0667	33.34	1.09192	0.00656881	0.118911	up	-	K00002-ko01220 Degradation of aromatic compounds;ko00010 Glycolysis / Gluconeogenesis;ko00040 Pentose and glucuronate interconversions;ko00561 Glycerolipid metabolism;ko00930 Caprolactam degradation	COG0656-Aldo/keto reductases, related to diketogulonate reductase[R]
E75_GM002686	38.9133	113.703	-1.54694	0.00372235	0.0781364	down	-	-	COG0514-Superfamily II DNA helicase[L]
E75_GM002724	28.49	10.3333	1.46315	8.5e-05	0.00510784	up	-	-	COG1401-GTPase subunit of restriction endonuclease[V]
E75_GM002725	10.45	4.51333	1.21124	0.00237376	0.0604082	up	-	-	-
E75_GM002727	10.2367	3.08667	1.72962	6.99e-05	0.00477616	up	-	-	-
E75_GM002741	62.98	203.26	-1.69036	0.000762272	0.0269486	down	-	-	COG2217-Cation transport ATPase[P]
E75_GM002769	0.766667	3.92667	-2.35663	0.0492325	0.351177	down	-	-	-
E75_GM002782	15.3267	92.0367	-2.58616	0.00706636	0.123738	down	-	-	-
E75_GM002789	7.51333	0.0001	16.1972	0.0249979	0.246291	up	-	-	-
E75_GM002846	328.74	101.773	1.69159	0.0039132	0.0810978	up	-	-	COG0526-Thiol-disulfide isomerase and thioredoxins[OC]
E75_GM002851	284.38	48.89	2.54021	2.82e-11	4.23e-08	up	-	-	-
E75_GM002852	825.053	3219.21	-1.96415	0.000336423	0.0142387	down	-	-	-
E75_GM002861	215.993	77.8733	1.47179	7.86e-05	0.00502361	up	-	-	-
E75_GM002882	37.6133	6.40333	2.55435	4.33e-07	0.000108481	up	-	-	-
E75_GM002918	40.2633	98.0067	-1.28341	0.0418248	0.329015	down	-	K03179-ko00130 Ubiquinone and other terpenoid-quinone biosynthesis	-
E75_GM002937	282.19	708.283	-1.32766	0.0441418	0.331984	down	-	-	-
E75_GM002945	82.8467	35.4667	1.22398	0.000377654	0.0157618	up	-	-	COG2335-Secreted and surface protein containing fasciclin-like repeats[M]
E75_GM002977	5.76	25.7833	-2.1623	0.00444633	0.087729	down	-	-	-
E75_GM003022	8.17333	23.2467	-1.50803	0.0218235	0.234873	down	-	K07787-ko02020 Two-component system	COG3696-Putative silver efflux pump[P]
E75_GM003105	824.25	268.473	1.6183	0.000132471	0.00698376	up	-	-	-
E75_GM003106	506.213	178.773	1.50161	3.77e-07	0.000102973	up	-	-	-
E75_GM003107	217.627	93.65	1.2165	0.000394564	0.016122	up	-	-	COG1028-Dehydrogenases with different specificities (related to short-chain alcohol dehydrogenases)[IQR]
E75_GM003125	24.7167	11.6333	1.08722	0.0224206	0.235989	up	-	-	-
E75_GM003161	6.12	18.98	-1.63288	0.0323611	0.290284	down	-	-	-
E75_GM003162	91.8167	33.4167	1.45819	4.26e-06	0.000583493	up	-	-	-
E75_GM003172	937.573	3060.05	-1.70655	0.000940289	0.031748	down	-	-	-
E75_GM003176	8.63	37.1967	-2.10774	0.00620932	0.113774	down	-	-	-
E75_GM003189	30.8733	6.62333	2.22073	0.0128557	0.177209	up	-	-	-
E75_GM003190	15.6	4.57	1.77128	0.00144602	0.0414454	up	-	-	-
E75_GM003191	1377.51	650.653	1.08211	0.000199594	0.00967387	up	-	-	-
E75_GM003192	296.243	109.69	1.43335	0.00293376	0.0680874	up	-	K03695-ko04213 Longevity regulating pathway - multiple species	COG0542-ATPases with chaperone activity, ATP-binding subunit[O]
E75_GM003208	1027.96	265.34	1.95387	4.58e-08	2.29e-05	up	-	-	COG0745-Response regulators consisting of a CheY-like receiver domain and a winged-helix DNA-binding domain[TK]
E75_GM003209	137.933	41.7967	1.72251	5.65e-07	0.000130654	up	-	K07636-ko02020 Two-component system	COG5002-Signal transduction histidine kinase[T]
E75_GM003213	2936.52	1202.93	1.28755	0.000100897	0.00572064	up	-	-	-
E75_GM003217	558.067	162.003	1.78441	5.77e-05	0.0045603	up	-	-	-

## Sheet: 27 vs 37-6
Table S4 The differentially expressed genes of cultured at 27℃ and cultured at 37℃ for 6 h.
Gene id	MeanTPM (27)	MeanTPM (37-6)	log2 FoldChange	pValue	qValue	result	GO	KEGG	COG
E75_GM000012	1922.13	764.2	1.33069	2.37e-05	0.000628546	up	-	K00134-ko01200 Carbon metabolism;ko01230 Biosynthesis of amino acids;ko00010 Glycolysis / Gluconeogenesis;ko00710 Carbon fixation in photosynthetic organisms;ko04066 HIF-1 signaling pathway;ko05010 Alzheimer's disease	COG0057-Glyceraldehyde-3-phosphate dehydrogenase/erythrose-4-phosphate dehydrogenase[G]
E75_GM000013	3.31667	29.69	-3.16217	2.29e-05	0.000622115	down	-	-	-
E75_GM000014	2.85333	9.83333	-1.78503	0.0301949	0.121229	down	-	-	-
E75_GM000015	7.05667	24.9167	-1.82005	0.00283045	0.0227586	down	-	-	-
E75_GM000016	13.2167	6.57667	1.00693	0.0231383	0.102312	up	-	-	-
E75_GM000035	230.897	90.44	1.35221	0.0174597	0.0838234	up	GO:0003674,GO:0003824,GO:0004812,GO:0004829,GO:0005575,GO:0005622,GO:0005623,GO:0005737,GO:0006082,GO:0006139,GO:0006399,GO:0006412,GO:0006418,GO:0006435,GO:0006518,GO:0006520,GO:0006725,GO:0006807,GO:0008150,GO:0008152,GO:0009058,GO:0009059,GO:0009987,GO:0010467,GO:0016070,GO:0016874,GO:0016875,GO:0019538,GO:0019752,GO:0034641,GO:0034645,GO:0034660,GO:0043038,GO:0043039,GO:0043043,GO:0043170,GO:…	K01868-ko00970 Aminoacyl-tRNA biosynthesis	COG0441-Threonyl-tRNA synthetase[J]
E75_GM000037	84.57	371.733	-2.13605	0.0185964	0.0875802	down	GO:0003674,GO:0003735,GO:0005198,GO:0005575,GO:0005622,GO:0005623,GO:0005737,GO:0005829,GO:0005840,GO:0015934,GO:0022625,GO:0022626,GO:0032991,GO:0043226,GO:0043228,GO:0043229,GO:0043232,GO:0044391,GO:0044422,GO:0044424,GO:0044444,GO:0044445,GO:0044446,GO:0044464,GO:1990904	K02916-ko03010 Ribosome	COG0291-Ribosomal protein L35[J]
E75_GM000038	602.597	2380.06	-1.98173	0.000187599	0.00321737	down	GO:0000027,GO:0003674,GO:0003735,GO:0005198,GO:0005575,GO:0005622,GO:0005623,GO:0005737,GO:0005829,GO:0005840,GO:0006996,GO:0008150,GO:0009987,GO:0015934,GO:0016043,GO:0022607,GO:0022613,GO:0022618,GO:0022625,GO:0022626,GO:0032991,GO:0034622,GO:0042254,GO:0042255,GO:0042273,GO:0043226,GO:0043228,GO:0043229,GO:0043232,GO:0043933,GO:0044085,GO:0044391,GO:0044422,GO:0044424,GO:0044444,GO:0044445,GO:…	K02887-ko03010 Ribosome	COG0292-Ribosomal protein L20[J]
E75_GM000039	9.57	39.43	-2.0427	0.00419424	0.0304262	down	-	-	COG2885-Outer membrane protein and related peptidoglycan-associated (lipo)proteins[M]
E75_GM000041	174.023	432.99	-1.31505	0.0341442	0.131566	down	-	K02314-ko03030 DNA replication;ko04112 Cell cycle - Caulobacter	COG0305-Replicative DNA helicase[L]
E75_GM000062	7.04	22.9267	-1.70338	0.0188041	0.0881385	down	-	-	COG4585-Signal transduction histidine kinase[T]
E75_GM000063	25.31	84.95	-1.74691	0.00275159	0.0226148	down	-	-	-
E75_GM000071	20.1233	81.3633	-2.01551	0.00284686	0.0228287	down	-	-	COG2940-Proteins containing SET domain[R]
E75_GM000097	179.017	71.9067	1.3159	0.00187246	0.0173072	up	-	K00263-ko00280 Valine, leucine and isoleucine degradation;ko00290 Valine, leucine and isoleucine biosynthesis	COG0334-Glutamate dehydrogenase/leucine dehydrogenase[E]
E75_GM000098	27.52	73.0033	-1.40748	0.0212435	0.0962281	down	-	K18889-ko02010 ABC transporters	COG1132-ABC-type multidrug transport system, ATPase and permease components[V]
E75_GM000104	89.17	38.92	1.19605	1.97e-05	0.000566995	up	-	-	COG0053-Predicted Co/Zn/Cd cation transporters[P]
E75_GM000111	313.177	153.24	1.03118	0.00117635	0.0119939	up	-	-	COG0545-FKBP-type peptidyl-prolyl cis-trans isomerases 1[O]
E75_GM000125	1413.89	5300	-1.90632	0.0255785	0.109354	down	-	-	COG0726-Predicted xylanase/chitin deacetylase[G]
E75_GM000134	127.17	60.98	1.06035	0.000459619	0.00622689	up	-	-	-
E75_GM000135	738.39	2013.44	-1.44721	0.00540999	0.0370703	down	-	K03654-ko03018 RNA degradation	COG0514-Superfamily II DNA helicase[L]
E75_GM000142	46.4533	178.76	-1.94417	0.000520821	0.00683751	down	-	-	-
E75_GM000169	100.44	282.387	-1.49134	0.00127456	0.0126475	down	-	K09690-ko02010 ABC transporters	COG1682-ABC-type polysaccharide/polyol phosphate export systems, permease component[GM]
E75_GM000172	126.57	297.333	-1.23215	0.0368818	0.139577	down	-	-	COG1596-Periplasmic protein involved in polysaccharide export[M]
E75_GM000176	44.4233	102.9	-1.21185	0.0332088	0.129475	down	-	-	COG3263-NhaP-type Na+/H+ and K+/H+ antiporters with a unique C-terminal domain[P]
E75_GM000190	28.3833	9.18	1.62848	0.00620402	0.0415515	up	-	-	COG0488-ATPase components of ABC transporters with duplicated ATPase domains[R]
E75_GM000192	1.85333	14.3967	-2.95754	0.0474743	0.167089	down	-	-	-
E75_GM000193	126.897	33.9567	1.90189	1.06e-05	0.000351081	up	-	-	COG4206-Outer membrane cobalamin receptor protein[H]
E75_GM000198	1004.89	427.473	1.23313	4.25e-10	9.7e-08	up	-	-	-
E75_GM000213	220.56	95.2367	1.21158	0.000245945	0.00388148	up	-	K01689-ko01200 Carbon metabolism;ko01230 Biosynthesis of amino acids;ko00010 Glycolysis / Gluconeogenesis;ko00680 Methane metabolism;ko03018 RNA degradation;ko04066 HIF-1 signaling pathway	COG0148-Enolase[G]
E75_GM000214	236.553	108.137	1.12931	0.00599239	0.0404078	up	-	K01956-ko00240 Pyrimidine metabolism;ko00250 Alanine, aspartate and glutamate metabolism	COG0505-Carbamoylphosphate synthase small subunit[EF]
E75_GM000224	1059.73	441.207	1.26417	3.16e-06	0.000141669	up	GO:0003674,GO:0003735,GO:0005198,GO:0005575,GO:0005622,GO:0005623,GO:0005737,GO:0005829,GO:0005840,GO:0006412,GO:0006518,GO:0006807,GO:0008150,GO:0008152,GO:0009058,GO:0009059,GO:0009987,GO:0010467,GO:0015935,GO:0019538,GO:0022626,GO:0022627,GO:0032991,GO:0034641,GO:0034645,GO:0043043,GO:0043170,GO:0043226,GO:0043228,GO:0043229,GO:0043232,GO:0043603,GO:0043604,GO:0044237,GO:0044238,GO:0044249,GO:…	K02988-ko03010 Ribosome	COG0098-Ribosomal protein S5[J]
E75_GM000231	221.587	82.2733	1.42937	4.69e-07	3.16e-05	up	GO:0003674,GO:0003676,GO:0003723,GO:0003735,GO:0005198,GO:0005488,GO:0005575,GO:0005622,GO:0005623,GO:0005737,GO:0005829,GO:0005840,GO:0015934,GO:0019843,GO:0022625,GO:0022626,GO:0032991,GO:0043226,GO:0043228,GO:0043229,GO:0043232,GO:0044391,GO:0044422,GO:0044424,GO:0044444,GO:0044445,GO:0044446,GO:0044464,GO:0070180,GO:0097159,GO:1901363,GO:1990904	K02874-ko03010 Ribosome	COG0093-Ribosomal protein L14[J]
E75_GM000232	45.6767	16.54	1.4655	0.00695	0.0445371	up	GO:0003674,GO:0003735,GO:0005198,GO:0005575,GO:0005622,GO:0005623,GO:0005737,GO:0005829,GO:0005840,GO:0006412,GO:0006518,GO:0006807,GO:0008150,GO:0008152,GO:0009058,GO:0009059,GO:0009987,GO:0010467,GO:0015935,GO:0019538,GO:0022626,GO:0022627,GO:0032991,GO:0034641,GO:0034645,GO:0043043,GO:0043170,GO:0043226,GO:0043228,GO:0043229,GO:0043232,GO:0043603,GO:0043604,GO:0044237,GO:0044238,GO:0044249,GO:…	K02961-ko03010 Ribosome	COG0186-Ribosomal protein S17[J]
E75_GM000234	1410.56	526.503	1.42175	2.54e-09	3.42e-07	up	GO:0003674,GO:0003676,GO:0003723,GO:0003735,GO:0005198,GO:0005488,GO:0005575,GO:0005622,GO:0005623,GO:0005737,GO:0005829,GO:0005840,GO:0015934,GO:0019843,GO:0022625,GO:0022626,GO:0032991,GO:0043226,GO:0043228,GO:0043229,GO:0043232,GO:0044391,GO:0044422,GO:0044424,GO:0044444,GO:0044445,GO:0044446,GO:0044464,GO:0097159,GO:1901363,GO:1990904	K02878-ko03010 Ribosome	COG0197-Ribosomal protein L16/L10E[J]
E75_GM000235	1620.11	475.993	1.76708	2.28e-06	0.000116736	up	GO:0002181,GO:0003674,GO:0003735,GO:0005198,GO:0005575,GO:0005622,GO:0005623,GO:0005737,GO:0005829,GO:0005840,GO:0006412,GO:0006518,GO:0006807,GO:0008150,GO:0008152,GO:0009058,GO:0009059,GO:0009987,GO:0010467,GO:0015935,GO:0019538,GO:0022626,GO:0022627,GO:0032991,GO:0034641,GO:0034645,GO:0043043,GO:0043170,GO:0043226,GO:0043228,GO:0043229,GO:0043232,GO:0043603,GO:0043604,GO:0044237,GO:0044238,GO:…	K02982-ko03010 Ribosome	COG0092-Ribosomal protein S3[J]
E75_GM000236	150.143	31.4733	2.25414	0.000478504	0.00644792	up	GO:0003674,GO:0003735,GO:0005198,GO:0005575,GO:0005622,GO:0005623,GO:0005737,GO:0005829,GO:0005840,GO:0015934,GO:0022625,GO:0022626,GO:0032991,GO:0043226,GO:0043228,GO:0043229,GO:0043232,GO:0044391,GO:0044422,GO:0044424,GO:0044444,GO:0044445,GO:0044446,GO:0044464,GO:1990904	K02890-ko03010 Ribosome	COG0091-Ribosomal protein L22[J]
E75_GM000237	172.207	49.6767	1.7935	0.00641756	0.0423131	up	GO:0000028,GO:0003674,GO:0003735,GO:0005198,GO:0005575,GO:0005622,GO:0005623,GO:0005737,GO:0005829,GO:0005840,GO:0006996,GO:0008150,GO:0009987,GO:0015935,GO:0016043,GO:0022607,GO:0022613,GO:0022618,GO:0022626,GO:0022627,GO:0032991,GO:0034622,GO:0042254,GO:0042255,GO:0042274,GO:0043226,GO:0043228,GO:0043229,GO:0043232,GO:0043933,GO:0044085,GO:0044391,GO:0044422,GO:0044424,GO:0044444,GO:0044445,GO:…	K02965-ko03010 Ribosome	COG0185-Ribosomal protein S19[J]
E75_GM000238	1373.84	319.61	2.10383	6.08e-05	0.0012958	up	GO:0002181,GO:0003674,GO:0003676,GO:0003723,GO:0003735,GO:0005198,GO:0005488,GO:0005575,GO:0005622,GO:0005623,GO:0005737,GO:0005829,GO:0005840,GO:0006412,GO:0006518,GO:0006807,GO:0008150,GO:0008152,GO:0009058,GO:0009059,GO:0009987,GO:0010467,GO:0015934,GO:0019538,GO:0022625,GO:0022626,GO:0032991,GO:0034641,GO:0034645,GO:0043043,GO:0043170,GO:0043226,GO:0043228,GO:0043229,GO:0043232,GO:0043603,GO:…	K02886-ko03010 Ribosome	COG0090-Ribosomal protein L2[J]
E75_GM000240	446.263	118.263	1.91589	0.000302181	0.00450538	up	GO:0003674,GO:0003676,GO:0003723,GO:0003735,GO:0005198,GO:0005488,GO:0005575,GO:0005622,GO:0005623,GO:0005737,GO:0005829,GO:0005840,GO:0006412,GO:0006518,GO:0006807,GO:0008150,GO:0008152,GO:0009058,GO:0009059,GO:0009987,GO:0010467,GO:0019538,GO:0022626,GO:0032991,GO:0034641,GO:0034645,GO:0043043,GO:0043170,GO:0043226,GO:0043228,GO:0043229,GO:0043232,GO:0043603,GO:0043604,GO:0044237,GO:0044238,GO:…	K02926-ko03010 Ribosome	COG0088-Ribosomal protein L4[J]
E75_GM000241	1073.37	214.007	2.32642	6.8e-06	0.000246885	up	-	K02906-ko03010 Ribosome	COG0087-Ribosomal protein L3[J]
E75_GM000242	1305.29	601.727	1.11719	0.00392877	0.0289691	up	GO:0003674,GO:0003735,GO:0005198,GO:0005575,GO:0005622,GO:0005623,GO:0005737,GO:0005840,GO:0006412,GO:0006518,GO:0006807,GO:0008150,GO:0008152,GO:0009058,GO:0009059,GO:0009987,GO:0010467,GO:0015935,GO:0019538,GO:0032991,GO:0034641,GO:0034645,GO:0043043,GO:0043170,GO:0043226,GO:0043228,GO:0043229,GO:0043232,GO:0043603,GO:0043604,GO:0044237,GO:0044238,GO:0044249,GO:0044260,GO:0044267,GO:0044271,GO:…	K02946-ko03010 Ribosome	COG0051-Ribosomal protein S10[J]
E75_GM000243	1646.29	639.343	1.36456	0.000485344	0.00648656	up	-	-	COG0480-Translation elongation factors (GTPases)[J]
E75_GM000244	211.387	69.1133	1.61285	0.0027893	0.022666	up	GO:0000028,GO:0003674,GO:0003676,GO:0003723,GO:0003729,GO:0003735,GO:0005198,GO:0005488,GO:0005575,GO:0005622,GO:0005623,GO:0005737,GO:0005829,GO:0005840,GO:0006412,GO:0006518,GO:0006807,GO:0006996,GO:0008150,GO:0008152,GO:0009058,GO:0009059,GO:0009987,GO:0010467,GO:0015935,GO:0016043,GO:0019538,GO:0019843,GO:0022607,GO:0022613,GO:0022618,GO:0022626,GO:0022627,GO:0032991,GO:0034622,GO:0034641,GO:…	K02992-ko03010 Ribosome	COG0049-Ribosomal protein S7[J]
E75_GM000245	327.55	99.5833	1.71774	0.00352766	0.026968	up	GO:0003674,GO:0003735,GO:0005198,GO:0005575,GO:0005622,GO:0005623,GO:0005737,GO:0005840,GO:0006412,GO:0006518,GO:0006807,GO:0008150,GO:0008152,GO:0009058,GO:0009059,GO:0009987,GO:0010467,GO:0019538,GO:0032991,GO:0034641,GO:0034645,GO:0043043,GO:0043170,GO:0043226,GO:0043228,GO:0043229,GO:0043232,GO:0043603,GO:0043604,GO:0044237,GO:0044238,GO:0044249,GO:0044260,GO:0044267,GO:0044271,GO:0044424,GO:…	K02950-ko03010 Ribosome	COG0048-Ribosomal protein S12[J]
E75_GM000246	5.03333	27.3667	-2.44283	0.000840439	0.00962268	down	-	-	-
E75_GM000253	142.72	354.33	-1.31191	0.0267286	0.112925	down	-	-	-
E75_GM000260	43.03	160.31	-1.89745	0.0277206	0.11513	down	-	-	-
E75_GM000276	398.65	1135.14	-1.50967	0.0025201	0.0214245	down	GO:0000976,GO:0001067,GO:0003674,GO:0003676,GO:0003677,GO:0003690,GO:0003700,GO:0005488,GO:0006355,GO:0008150,GO:0009889,GO:0009890,GO:0009892,GO:0010468,GO:0010556,GO:0010558,GO:0010605,GO:0010629,GO:0019219,GO:0019222,GO:0031323,GO:0031324,GO:0031326,GO:0031327,GO:0031333,GO:0043254,GO:0043565,GO:0044087,GO:0044212,GO:0045892,GO:0045934,GO:0048519,GO:0048523,GO:0050789,GO:0050794,GO:0051128,GO:…	-	COG2001-Uncharacterized protein conserved in bacteria[S]
E75_GM000284	13.3933	112.2	-3.06649	1.78e-12	8.79e-10	down	-	-	-
E75_GM000285	8.72	30.9233	-1.8263	0.00670114	0.0434111	down	-	-	-
E75_GM000286	14.2167	66.81	-2.23248	0.0120756	0.0649723	down	-	-	COG1595-DNA-directed RNA polymerase specialized sigma subunit, sigma24 homolog[K]
E75_GM000288	42953	6168.47	2.79977	2.41e-10	6.12e-08	up	-	-	-
E75_GM000296	30.73	104.407	-1.76449	0.000289863	0.00440343	down	-	-	-
E75_GM000299	111.193	39.3767	1.49766	0.00241105	0.0206155	up	-	K04516-ko01230 Biosynthesis of amino acids;ko00400 Phenylalanine, tyrosine and tryptophan biosynthesis	COG2876-3-deoxy-D-arabino-heptulosonate 7-phosphate (DAHP) synthase[E]
E75_GM000300	453.507	119.16	1.92822	0.000264088	0.00404721	up	-	K04518-ko01230 Biosynthesis of amino acids;ko00400 Phenylalanine, tyrosine and tryptophan biosynthesis	COG0077-Prephenate dehydratase[E]
E75_GM000306	38.27	150.933	-1.97963	0.000929142	0.0101352	down	-	K01754-ko01200 Carbon metabolism;ko01230 Biosynthesis of amino acids;ko00260 Glycine, serine and threonine metabolism;ko00290 Valine, leucine and isoleucine biosynthesis	COG1171-Threonine dehydratase[E]
E75_GM000323	98.3267	47.4933	1.04986	0.0129252	0.067635	up	-	-	-
E75_GM000324	21.7867	10.6667	1.03034	0.00276904	0.0226329	up	-	-	-
E75_GM000333	4.97667	14.14	-1.50653	0.0325528	0.128045	down	-	-	-
E75_GM000334	419.577	1607	-1.93736	0.000537136	0.00698983	down	-	-	-
E75_GM000336	20.4867	60.8433	-1.57041	0.0310409	0.124289	down	-	-	-
E75_GM000347	173.557	434.26	-1.32315	0.0321142	0.127044	down	-	-	COG0663-Carbonic anhydrases/acetyltransferases, isoleucine patch superfamily[R]
E75_GM000348	136.137	347.027	-1.34999	0.0166129	0.0806716	down	-	-	-
E75_GM000349	122.497	356.753	-1.54218	0.00253828	0.0214885	down	-	K13766-ko00280 Valine, leucine and isoleucine degradation	COG1024-Enoyl-CoA hydratase/carnithine racemase[I]
E75_GM000351	96.59	363.727	-1.91291	8.63e-05	0.00175361	down	-	-	COG2337-Growth inhibitor[T]
E75_GM000352	45.88	145.887	-1.66891	0.0244669	0.10613	down	-	-	-
E75_GM000378	432.64	169.66	1.35052	0.000784948	0.00924183	up	-	K15987-ko00190 Oxidative phosphorylation	COG3808-Inorganic pyrophosphatase[C]
E75_GM000399	8.01333	58.5367	-2.86887	7.13e-06	0.000251887	down	-	-	-
E75_GM000432	67.68	210.203	-1.63498	0.0240646	0.104999	down	-	-	COG3794-Plastocyanin[C]
E75_GM000433	1.11333	25.8	-4.53441	8.62e-08	8.53e-06	down	-	-	-
E75_GM000434	0.0001	7.48667	-16.192	0.00667603	0.0434111	down	-	-	-
E75_GM000435	3.78667	29.1633	-2.94516	0.000387704	0.00542603	down	-	-	-
E75_GM000436	7.66333	38.7167	-2.33691	0.00532777	0.0367616	down	-	-	-
E75_GM000437	9.81	106.86	-3.44532	5.71e-07	3.76e-05	down	-	-	-
E75_GM000438	39.94	102.323	-1.35723	0.0125276	0.0664498	down	-	-	-
E75_GM000444	33.7067	15.6833	1.1038	0.0334924	0.130134	up	-	-	-
E75_GM000450	2289.44	226.547	3.33711	2.37e-24	7.04e-21	up	-	K01657-ko01230 Biosynthesis of amino acids;ko00400 Phenylalanine, tyrosine and tryptophan biosynthesis;ko02024 Quorum sensing	COG0147-Anthranilate/para-aminobenzoate synthases component I[EH]
E75_GM000451	111.09	21.79	2.34999	6.65e-05	0.00138878	up	-	K01658-ko01230 Biosynthesis of amino acids;ko00400 Phenylalanine, tyrosine and tryptophan biosynthesis;ko02024 Quorum sensing	COG0512-Anthranilate/para-aminobenzoate synthases component II[EH]
E75_GM000452	341	43.0267	2.98647	1.44e-09	2.13e-07	up	GO:0000162,GO:0003674,GO:0003824,GO:0004048,GO:0006082,GO:0006520,GO:0006568,GO:0006576,GO:0006586,GO:0006725,GO:0006807,GO:0008150,GO:0008152,GO:0008652,GO:0009058,GO:0009072,GO:0009073,GO:0009308,GO:0009309,GO:0009987,GO:0016053,GO:0016740,GO:0016757,GO:0016763,GO:0018130,GO:0019438,GO:0019752,GO:0034641,GO:0042401,GO:0042430,GO:0042435,GO:0043436,GO:0044106,GO:0044237,GO:0044238,GO:0044249,GO:…	K00766-ko01230 Biosynthesis of amino acids;ko00400 Phenylalanine, tyrosine and tryptophan biosynthesis	COG0547-Anthranilate phosphoribosyltransferase[E]
E75_GM000453	404.1	43.6767	3.20978	7.75e-10	1.44e-07	up	GO:0003674,GO:0003824,GO:0004425,GO:0016829,GO:0016830,GO:0016831	K01609-ko01230 Biosynthesis of amino acids;ko00400 Phenylalanine, tyrosine and tryptophan biosynthesis	COG0134-Indole-3-glycerol phosphate synthase[E]
E75_GM000454	334.33	55.21	2.59827	3.67e-12	1.56e-09	up	-	K01817-ko01230 Biosynthesis of amino acids;ko00400 Phenylalanine, tyrosine and tryptophan biosynthesis	COG0135-Phosphoribosylanthranilate isomerase[E]
E75_GM000455	432.467	36.0733	3.58358	8.21e-09	1.02e-06	up	-	K01696-ko01230 Biosynthesis of amino acids;ko00260 Glycine, serine and threonine metabolism;ko00400 Phenylalanine, tyrosine and tryptophan biosynthesis	COG0133-Tryptophan synthase beta chain[E]
E75_GM000456	507.467	40.71	3.63986	3e-13	2.97e-10	up	-	K01695-ko01230 Biosynthesis of amino acids;ko00260 Glycine, serine and threonine metabolism;ko00400 Phenylalanine, tyrosine and tryptophan biosynthesis	COG0159-Tryptophan synthase alpha chain[E]
E75_GM000460	36.9667	178.313	-2.27012	0.00014726	0.002648	down	-	-	-
E75_GM000488	24.2833	139.747	-2.52478	1.26e-06	7.16e-05	down	-	-	COG1215-Glycosyltransferases, probably involved in cell wall biogenesis[M]
E75_GM000493	46.7133	133.413	-1.514	0.0042119	0.0304797	down	-	-	-
E75_GM000494	67.28	334.247	-2.31266	1.05e-07	9.78e-06	down	-	-	-
E75_GM000497	180.86	22.74	2.99157	2.06e-05	0.000583263	up	-	-	-
E75_GM000502	2.7	19.1467	-2.82606	0.00982946	0.0564143	down	-	-	COG1670-Acetyltransferases, including N-acetylases of ribosomal proteins[J]
E75_GM000518	34.7233	160.107	-2.20506	0.00153554	0.0147921	down	-	-	-
E75_GM000538	1432.98	4709.26	-1.71648	0.00454245	0.0322653	down	-	-	COG1262-Uncharacterized conserved protein[S]
E75_GM000539	57.6133	230.773	-2.002	0.00100351	0.0107878	down	-	K01929-ko00300 Lysine biosynthesis;ko00550 Peptidoglycan biosynthesis;ko01502 Vancomycin resistance	COG0770-UDP-N-acetylmuramyl pentapeptide synthase[M]
E75_GM000544	681.347	1636.01	-1.26372	0.039506	0.145789	down	-	-	COG0811-Biopolymer transport proteins[U]
E75_GM000551	80.49	243.333	-1.59605	0.000247538	0.00388596	down	-	-	-
E75_GM000561	151.14	416.307	-1.46176	0.00669535	0.0434111	down	-	-	COG1705-Muramidase (flagellum-specific)[NU]
E75_GM000565	245.28	102.607	1.25731	0.000146249	0.00264586	up	-	-	COG2086-Electron transfer flavoprotein, beta subunit[C]
E75_GM000566	2229.11	850.777	1.38962	2.98e-05	0.000737914	up	-	-	COG2025-Electron transfer flavoprotein, alpha subunit[C]
E75_GM000571	55.91	145.487	-1.37971	0.0321639	0.127071	down	-	-	-
E75_GM000602	21.63	55.02	-1.34692	0.03978	0.146196	down	-	-	COG4995-Uncharacterized protein conserved in bacteria[S]
E75_GM000607	24.5467	57.85	-1.23679	0.048878	0.170814	down	-	-	COG4995-Uncharacterized protein conserved in bacteria[S]
E75_GM000608	3.60333	16.16	-2.16502	0.000851021	0.00963733	down	-	-	-
E75_GM000609	11.8	35.8267	-1.60225	0.0271526	0.113788	down	-	-	-
E75_GM000611	8.55	75.0133	-3.13315	4.84e-10	1.03e-07	down	-	-	-
E75_GM000612	23.2367	74.6267	-1.68329	0.00271079	0.0223857	down	-	-	COG0160-4-aminobutyrate aminotransferase and related aminotransferases[E]
E75_GM000633	148.19	351.063	-1.24428	0.0432095	0.155586	down	-	-	COG1262-Uncharacterized conserved protein[S]
E75_GM000637	9.27333	59.8833	-2.69099	0.000693909	0.00847254	down	-	-	-
E75_GM000651	1261.21	392.177	1.68524	0.00161194	0.0153782	up	GO:0003674,GO:0003735,GO:0005198,GO:0005575,GO:0005622,GO:0005623,GO:0005737,GO:0005840,GO:0006412,GO:0006518,GO:0006807,GO:0008150,GO:0008152,GO:0009058,GO:0009059,GO:0009987,GO:0010467,GO:0015935,GO:0019538,GO:0032991,GO:0034641,GO:0034645,GO:0043043,GO:0043170,GO:0043226,GO:0043228,GO:0043229,GO:0043232,GO:0043603,GO:0043604,GO:0044237,GO:0044238,GO:0044249,GO:0044260,GO:0044267,GO:0044271,GO:…	K02959-ko03010 Ribosome	COG0228-Ribosomal protein S16[J]
E75_GM000654	31.05	119.657	-1.94624	0.028883	0.117793	down	-	-	-
E75_GM000655	42.57	202.827	-2.25234	9.68e-05	0.00192685	down	-	-	-
E75_GM000656	104.993	354.493	-1.75546	0.00365549	0.0275976	down	-	-	-
E75_GM000659	86.1867	250.267	-1.53793	0.0271223	0.113788	down	-	-	COG0526-Thiol-disulfide isomerase and thioredoxins[OC]
E75_GM000660	20.9367	78.8767	-1.91357	0.00918721	0.0537642	down	-	-	-
E75_GM000661	27.4333	132.84	-2.27569	1.32e-05	0.000416471	down	-	-	-
E75_GM000662	12.67	126.29	-3.31725	0.00110972	0.0115528	down	GO:0001510,GO:0003674,GO:0003824,GO:0005575,GO:0005622,GO:0005623,GO:0005737,GO:0006139,GO:0006396,GO:0006399,GO:0006400,GO:0006725,GO:0006807,GO:0008033,GO:0008150,GO:0008152,GO:0008168,GO:0008170,GO:0008173,GO:0008175,GO:0008757,GO:0009451,GO:0009987,GO:0010467,GO:0016070,GO:0016426,GO:0016430,GO:0016740,GO:0016741,GO:0030488,GO:0032259,GO:0034470,GO:0034641,GO:0034660,GO:0043170,GO:0043412,GO:…	-	-
E75_GM000682	56.1433	162.783	-1.53577	0.00280365	0.022666	down	-	-	-
E75_GM000703	13.6833	43.73	-1.6762	0.0134336	0.0693172	down	-	-	COG0642-Signal transduction histidine kinase[T]
E75_GM000705	47.8367	203.317	-2.08754	0.000603186	0.00771402	down	-	-	COG0537-Diadenosine tetraphosphate (Ap4A) hydrolase and other HIT family hydrolases[FGR]
E75_GM000706	107.267	294.707	-1.45808	0.00700451	0.0446933	down	-	-	COG0782-Transcription elongation factor[K]
E75_GM000707	0.93	15.26	-4.03638	0.0434631	0.15612	down	-	-	-
E75_GM000708	50.15	166.407	-1.73039	0.00193221	0.0175441	down	-	-	-
E75_GM000720	2456.58	441.243	2.47701	3.55e-06	0.000150673	up	GO:0000096,GO:0003674,GO:0003824,GO:0004013,GO:0005575,GO:0005622,GO:0005623,GO:0005737,GO:0005829,GO:0006082,GO:0006139,GO:0006520,GO:0006534,GO:0006555,GO:0006575,GO:0006725,GO:0006732,GO:0006790,GO:0006807,GO:0008150,GO:0008152,GO:0009066,GO:0009069,GO:0009116,GO:0009119,GO:0009987,GO:0016787,GO:0016801,GO:0016802,GO:0017144,GO:0019752,GO:0033353,GO:0034641,GO:0042278,GO:0043436,GO:0044237,GO:…	K01251-ko00270 Cysteine and methionine metabolism	COG0499-S-adenosylhomocysteine hydrolase[H]
E75_GM000721	58.3267	229.517	-1.97637	0.000340437	0.0048796	down	-	-	COG3727-DNA G:T-mismatch repair endonuclease[L]
E75_GM000722	53.4833	171.103	-1.67771	0.000689377	0.00845199	down	-	-	COG0436-Aspartate/tyrosine/aromatic aminotransferase[E]
E75_GM000725	2.94333	16.0133	-2.44375	0.0201131	0.0926639	down	-	-	COG1040-Predicted amidophosphoribosyltransferases[R]
E75_GM000746	2384.05	485.857	2.29481	3.39e-05	0.000810181	up	-	K02112-ko00190 Oxidative phosphorylation;ko00195 Photosynthesis	COG0055-F0F1-type ATP synthase, beta subunit[C]
E75_GM000747	472.64	207.527	1.18745	0.00872142	0.0516496	up	-	K02114-ko00190 Oxidative phosphorylation;ko00195 Photosynthesis	COG0355-F0F1-type ATP synthase, epsilon subunit (mitochondrial delta subunit)[C]
E75_GM000753	11.5233	52.04	-2.17506	0.00775583	0.0471586	down	-	-	-
E75_GM000759	45.9633	191.4	-2.05804	0.00104288	0.0110904	down	-	K03111-ko03030 DNA replication;ko03430 Mismatch repair;ko03440 Homologous recombination	COG0629-Single-stranded DNA-binding protein[L]
E75_GM000761	21.5833	113.14	-2.39012	1.2e-06	7e-05	down	-	-	COG1253-Hemolysins and related proteins containing CBS domains[R]
E75_GM000762	9.82	44.9433	-2.19431	0.00310758	0.0245218	down	-	-	-
E75_GM000764	2267.91	740.11	1.61555	0.00415566	0.0302945	up	GO:0003674,GO:0003735,GO:0005198	K02888-ko03010 Ribosome	COG0261-Ribosomal protein L21[J]
E75_GM000766	29.0633	148.357	-2.3518	0.00198535	0.0178913	down	-	-	COG5279-Uncharacterized protein involved in cytokinesis, contains TGc (transglutaminase/protease-like) domain[D]
E75_GM000785	69.2333	485.773	-2.81074	1.66e-10	4.92e-08	down	-	-	-
E75_GM000786	85.81	385.203	-2.1664	0.000108506	0.00207702	down	-	-	COG1858-Cytochrome c peroxidase[P]
E75_GM000810	951.59	465.393	1.03189	7.65e-07	4.83e-05	up	-	-	COG4206-Outer membrane cobalamin receptor protein[H]
E75_GM000823	60.96	208.567	-1.77457	0.000235796	0.00378007	down	-	-	-
E75_GM000829	44.37	171.673	-1.95201	0.000763886	0.00902968	down	-	-	COG4067-Uncharacterized protein conserved in archaea[O]
E75_GM000836	13.1267	61.5867	-2.23012	0.00749738	0.0462468	down	-	-	-
E75_GM000841	145.627	430.757	-1.5646	0.0344654	0.13246	down	-	-	-
E75_GM000845	55.4433	170.493	-1.62063	0.00777298	0.0471624	down	-	-	-
E75_GM000847	108.227	51.4867	1.07179	0.000809238	0.00941572	up	-	-	-
E75_GM000848	47.8233	17.4	1.45863	3.25e-06	0.000141669	up	-	-	COG4675-Microcystin-dependent protein[S]
E75_GM000849	27.9867	12.2133	1.19628	0.00429066	0.030899	up	-	-	-
E75_GM000851	21.9933	56.11	-1.35119	0.0152237	0.075399	down	-	-	COG2204-Response regulator containing CheY-like receiver, AAA-type ATPase, and DNA-binding domains[T]
E75_GM000856	595.617	1681.76	-1.49751	0.00172206	0.0161178	down	-	K00324-ko00760 Nicotinate and nicotinamide metabolism	COG3288-NAD/NADP transhydrogenase alpha subunit[C]
E75_GM000863	273.197	127.757	1.09654	0.0011537	0.0118062	up	-	-	COG4704-Uncharacterized protein conserved in bacteria[S]
E75_GM000864	363.387	167.797	1.11479	2.51e-05	0.000659014	up	-	-	COG3187-Heat shock protein[O]
E75_GM000880	1716.53	719.563	1.2543	3.26e-06	0.000141669	up	-	-	-
E75_GM000881	35.53	16.63	1.09525	6.16e-05	0.0012958	up	-	-	COG0429-Predicted hydrolase of the alpha/beta-hydrolase fold[R]
E75_GM000885	66.4633	227.587	-1.77579	0.000449312	0.00611518	down	-	K00057-ko00564 Glycerophospholipid metabolism	COG0240-Glycerol-3-phosphate dehydrogenase[C]
E75_GM000887	17.4367	76.7333	-2.13773	0.000389824	0.00543008	down	-	-	-
E75_GM000893	150.477	464.737	-1.62687	0.000888059	0.00986844	down	-	-	-
E75_GM000903	39.5067	12.1967	1.69561	0.00254212	0.0214885	up	-	-	COG2337-Growth inhibitor[T]
E75_GM000931	147.397	351.06	-1.25201	0.0274323	0.114314	down	-	-	-
E75_GM000938	15.63	39.16	-1.32506	0.0257395	0.109568	down	-	-	-
E75_GM000942	1098.07	471.993	1.21813	1.59e-07	1.3e-05	up	-	-	-
E75_GM000953	86.4933	35.05	1.30317	0.000136385	0.00251337	up	-	-	-
E75_GM000958	400.053	116.67	1.77776	0.000839986	0.00962268	up	-	-	-
E75_GM000959	443.217	153.223	1.53238	0.000647579	0.00806532	up	-	-	COG1404-Subtilisin-like serine proteases[O]
E75_GM000960	351.723	163.393	1.10609	0.0231831	0.102358	up	-	-	-
E75_GM000964	93.28	289.583	-1.63434	0.00337021	0.0260401	down	-	-	-
E75_GM000968	26.1	78.8633	-1.5953	0.00763079	0.0469721	down	-	K09808-ko02010 ABC transporters	COG4591-ABC-type transport system, involved in lipoprotein release, permease component[M]
E75_GM000974	639.007	287.207	1.15374	0.00264608	0.0221153	up	-	-	-
E75_GM000975	90.92	38.6067	1.23575	0.0368674	0.139577	up	-	K02911-ko03010 Ribosome	COG0333-Ribosomal protein L32[J]
E75_GM000980	5.97	23.0767	-1.95063	0.0350165	0.133851	down	-	K03814-ko00550 Peptidoglycan biosynthesis	COG0744-Membrane carboxypeptidase (penicillin-binding protein)[M]
E75_GM000987	340.187	1300.47	-1.93463	0.00770725	0.0471053	down	GO:0003674,GO:0003824,GO:0004812,GO:0004826,GO:0005575,GO:0005622,GO:0005623,GO:0005737,GO:0006082,GO:0006139,GO:0006399,GO:0006412,GO:0006418,GO:0006432,GO:0006518,GO:0006520,GO:0006725,GO:0006807,GO:0008150,GO:0008152,GO:0009058,GO:0009059,GO:0009987,GO:0010467,GO:0016070,GO:0016874,GO:0016875,GO:0019538,GO:0019752,GO:0034641,GO:0034645,GO:0034660,GO:0043038,GO:0043039,GO:0043043,GO:0043170,GO:…	K01889-ko00970 Aminoacyl-tRNA biosynthesis	COG0016-Phenylalanyl-tRNA synthetase alpha subunit[J]
E75_GM000988	16.8133	88.0733	-2.3891	0.00329417	0.0255859	down	-	-	-
E75_GM000989	65.93	196.153	-1.57297	0.0388653	0.144178	down	-	-	-
E75_GM000990	359.133	94.7267	1.92268	2.46e-06	0.000120515	up	-	-	-
E75_GM000991	124.977	42.1267	1.56885	9.44e-05	0.00190517	up	-	-	-
E75_GM000992	7.77667	2.54667	1.61054	0.013134	0.0684373	up	-	-	-
E75_GM000993	97.5733	27.08	1.84926	0.00109603	0.0114909	up	-	-	-
E75_GM000994	250.993	40.8567	2.61901	1e-05	0.000337561	up	-	-	COG2304-Uncharacterized protein containing a von Willebrand factor type A (vWA) domain[R]
E75_GM000995	124.01	26.87	2.20639	2.31e-05	0.000622115	up	-	-	-
E75_GM000996	146.17	28.93	2.33701	6.92e-06	0.000247425	up	-	-	COG1721-Uncharacterized conserved protein (some members contain a von Willebrand factor type A (vWA) domain)[R]
E75_GM000997	468.2	88.1767	2.40866	1.12e-05	0.000365352	up	-	-	COG0714-MoxR-like ATPases[R]
E75_GM001003	844.743	2838.73	-1.74866	0.00297469	0.0235987	down	-	K00452-ko00380 Tryptophan metabolism	-
E75_GM001006	9.65	58.71	-2.60501	0.0115962	0.0631303	down	-	-	-
E75_GM001010	28.5933	89.29	-1.64282	0.0152915	0.0754906	down	-	-	-
E75_GM001011	12.4767	32.4667	-1.37973	0.0156588	0.0766661	down	-	K05367-ko00550 Peptidoglycan biosynthesis	COG4953-Membrane carboxypeptidase/penicillin-binding protein PbpC[M]
E75_GM001012	2.25	14.12	-2.64974	0.00826961	0.0491702	down	-	-	-
E75_GM001013	6.48333	40.1133	-2.62927	0.000298413	0.00449437	down	-	-	-
E75_GM001015	97.3667	25.95	1.90769	0.000102566	0.00198897	up	-	-	COG0845-Membrane-fusion protein[M]
E75_GM001016	164.21	55.4967	1.56507	0.000373484	0.00525754	up	-	-	COG0841-Cation/multidrug efflux pump[V]
E75_GM001017	230.613	95.7533	1.26808	3.95e-05	0.000922734	up	-	-	COG1538-Outer membrane protein[MU]
E75_GM001023	19.21	65.43	-1.76809	0.0026744	0.0222892	down	-	-	-
E75_GM001025	169.157	533.593	-1.65738	0.00246382	0.0210062	down	-	-	-
E75_GM001037	4039.89	1323.04	1.61046	2.54e-06	0.000120515	up	-	K04564-ko04013 MAPK signaling pathway - fly;ko04068 FoxO signaling pathway;ko04146 Peroxisome;ko04211 Longevity regulating pathway - mammal;ko04212 Longevity regulating pathway - worm;ko04213 Longevity regulating pathway - multiple species;ko05016 Huntington's disease	COG0605-Superoxide dismutase[P]
E75_GM001040	34167.4	12579.8	1.44151	1.47e-07	1.3e-05	up	-	-	COG2885-Outer membrane protein and related peptidoglycan-associated (lipo)proteins[M]
E75_GM001041	17.53	43.0433	-1.29596	0.0289817	0.117793	down	-	-	COG3893-Inactivated superfamily I helicase[L]
E75_GM001054	34.98	102.61	-1.55257	0.0142805	0.0723787	down	-	-	-
E75_GM001056	60.9467	160.57	-1.39758	0.023662	0.103548	down	-	-	-
E75_GM001064	2907.97	755.063	1.94534	1.05e-08	1.19e-06	up	GO:0003674,GO:0003824,GO:0005215,GO:0005575,GO:0005622,GO:0005623,GO:0006139,GO:0006163,GO:0006164,GO:0006725,GO:0006753,GO:0006754,GO:0006793,GO:0006796,GO:0006807,GO:0006810,GO:0006811,GO:0006812,GO:0008150,GO:0008152,GO:0008324,GO:0009058,GO:0009117,GO:0009123,GO:0009124,GO:0009126,GO:0009127,GO:0009141,GO:0009142,GO:0009144,GO:0009145,GO:0009150,GO:0009152,GO:0009156,GO:0009161,GO:0009165,GO:…	K02110-ko00190 Oxidative phosphorylation;ko00195 Photosynthesis	COG0636-F0F1-type ATP synthase, subunit c/Archaeal/vacuolar-type H+-ATPase, subunit K[C]
E75_GM001065	530.63	238.06	1.15638	2.1e-05	0.000587965	up	-	K02109-ko00190 Oxidative phosphorylation;ko00195 Photosynthesis	COG0711-F0F1-type ATP synthase, subunit b[C]
E75_GM001066	317.407	154.737	1.03652	4.4e-06	0.000178859	up	-	K02113-ko00190 Oxidative phosphorylation;ko00195 Photosynthesis	COG0712-F0F1-type ATP synthase, delta subunit (mitochondrial oligomycin sensitivity protein)[C]
E75_GM001067	3020.2	781.18	1.95092	1.35e-09	2.12e-07	up	-	K02111-ko00190 Oxidative phosphorylation;ko00195 Photosynthesis	COG0056-F0F1-type ATP synthase, alpha subunit[C]
E75_GM001075	108.693	315.09	-1.5355	0.038547	0.143777	down	-	-	COG2764-Uncharacterized protein conserved in bacteria[S]
E75_GM001083	68.9633	20.84	1.72647	5.38e-05	0.00117287	up	-	-	COG1236-Predicted exonuclease of the beta-lactamase fold involved in RNA processing[J]
E75_GM001084	51.4367	18.2767	1.49279	2.68e-05	0.000685762	up	-	K10747-ko03030 DNA replication;ko03410 Base excision repair;ko03420 Nucleotide excision repair;ko03430 Mismatch repair	COG1793-ATP-dependent DNA ligase[L]
E75_GM001085	60.1467	17.8967	1.74879	5.8e-05	0.00124784	up	-	-	COG1201-Lhr-like helicases[R]
E75_GM001091	46.1267	152.083	-1.72119	0.00391727	0.0289691	down	-	-	-
E75_GM001092	24.0567	88.6833	-1.88223	0.0019072	0.017465	down	-	-	-
E75_GM001098	19.63	6.12	1.68146	0.0023568	0.0202685	up	-	-	-
E75_GM001103	9.64333	53.6433	-2.4758	1.55e-05	0.000465744	down	-	K03654-ko03018 RNA degradation	COG0514-Superfamily II DNA helicase[L]
E75_GM001110	217.587	97.41	1.15945	0.000570844	0.00733201	up	-	-	COG3590-Predicted metalloendopeptidase[O]
E75_GM001115	34.4267	157.13	-2.19036	0.000313431	0.00464975	down	-	K00526-ko00230 Purine metabolism;ko00240 Pyrimidine metabolism	COG0208-Ribonucleotide reductase, beta subunit[F]
E75_GM001117	25.94	97.8167	-1.9149	0.00617305	0.0415005	down	-	-	-
E75_GM001132	33.09	10.77	1.61938	0.000671117	0.00827294	up	-	-	COG1321-Mn-dependent transcriptional regulator[K]
E75_GM001134	7.80667	2.94667	1.40562	0.0388751	0.144178	up	-	-	-
E75_GM001140	20.3133	53.6833	-1.40205	0.0456063	0.162053	down	-	-	-
E75_GM001157	489.727	177.5	1.46416	0.000335425	0.00485466	up	-	K01599-ko00860 Porphyrin and chlorophyll metabolism	COG0407-Uroporphyrinogen-III decarboxylase[H]
E75_GM001170	51.1833	125.49	-1.29383	0.0280552	0.116095	down	-	K02031-ko02024 Quorum sensing	COG1123-ATPase components of various ABC-type transport systems, contain duplicated ATPase[R]
E75_GM001172	678.803	2787.09	-2.03769	1.54e-05	0.000465744	down	-	K01028-ko00650 Butanoate metabolism;ko00072 Synthesis and degradation of ketone bodies;ko00280 Valine, leucine and isoleucine degradation	COG1788-Acyl CoA:acetate/3-ketoacid CoA transferase, alpha subunit[I]
E75_GM001174	84.36	231.017	-1.45337	0.00819597	0.0489285	down	GO:0006022,GO:0006026,GO:0006030,GO:0006032,GO:0006040,GO:0006807,GO:0006928,GO:0008150,GO:0008152,GO:0009056,GO:0009057,GO:0009987,GO:0017144,GO:0040011,GO:0042737,GO:0043170,GO:0044237,GO:0044248,GO:0046348,GO:0048870,GO:0051179,GO:0051674,GO:0071704,GO:0071976,GO:1901071,GO:1901072,GO:1901135,GO:1901136,GO:1901564,GO:1901565,GO:1901575	-	-
E75_GM001181	14.7833	42.5067	-1.52372	0.0246179	0.10663	down	-	K00655-ko00561 Glycerolipid metabolism;ko00564 Glycerophospholipid metabolism	COG0204-1-acyl-sn-glycerol-3-phosphate acyltransferase[I]
E75_GM001198	18.3033	48.41	-1.4032	0.0169655	0.0819816	down	-	-	-
E75_GM001210	8.67	67.0333	-2.95077	0.0131754	0.0684612	down	-	-	COG1724-Predicted periplasmic or secreted lipoprotein[N]
E75_GM001213	1006.99	205.71	2.29137	0.000101202	0.00197544	up	GO:0003674,GO:0003676,GO:0003723,GO:0005488,GO:0005575,GO:0005622,GO:0005623,GO:0005737,GO:0005829,GO:0005840,GO:0006412,GO:0006518,GO:0006807,GO:0008097,GO:0008150,GO:0008152,GO:0009058,GO:0009059,GO:0009987,GO:0010467,GO:0015934,GO:0019538,GO:0019843,GO:0022625,GO:0022626,GO:0032991,GO:0034641,GO:0034645,GO:0043043,GO:0043170,GO:0043226,GO:0043228,GO:0043229,GO:0043232,GO:0043603,GO:0043604,GO:…	K02897-ko03010 Ribosome	COG1825-Ribosomal protein L25 (general stress protein Ctc)[J]
E75_GM001215	72.5233	186.46	-1.36235	0.0160273	0.0782626	down	-	K11753-ko00740 Riboflavin metabolism	COG0196-FAD synthase[H]
E75_GM001233	161.4	77.6967	1.05472	0.00447248	0.0319755	up	-	-	COG0841-Cation/multidrug efflux pump[V]
E75_GM001235	37.89	18.78	1.01262	0.0187313	0.0879363	up	-	-	-
E75_GM001250	1841.82	5032.07	-1.45002	0.0039348	0.0289691	down	-	-	-
E75_GM001251	14.1133	50.84	-1.84891	0.00540902	0.0370703	down	-	-	-
E75_GM001260	4.38667	15.82	-1.85055	0.014241	0.0723787	down	-	-	COG0739-Membrane proteins related to metalloendopeptidases[M]
E75_GM001264	67.84	173.92	-1.35822	0.0288813	0.117793	down	-	-	-
E75_GM001265	304.99	55.3567	2.46193	0.000171197	0.00301622	up	GO:0003674,GO:0003676,GO:0003723,GO:0003746,GO:0005488,GO:0006412,GO:0006414,GO:0006518,GO:0006807,GO:0008135,GO:0008150,GO:0008152,GO:0009058,GO:0009059,GO:0009987,GO:0010467,GO:0019538,GO:0034641,GO:0034645,GO:0043043,GO:0043170,GO:0043603,GO:0043604,GO:0044237,GO:0044238,GO:0044249,GO:0044260,GO:0044267,GO:0044271,GO:0071704,GO:0097159,GO:1901363,GO:1901564,GO:1901566,GO:1901576	-	COG0264-Translation elongation factor Ts[J]
E75_GM001266	250.203	77.67	1.68767	0.00364869	0.0275976	up	GO:0003674,GO:0003735,GO:0005198,GO:0005575,GO:0005622,GO:0005623,GO:0005737,GO:0005829,GO:0005840,GO:0006412,GO:0006518,GO:0006807,GO:0008150,GO:0008152,GO:0009058,GO:0009059,GO:0009987,GO:0010467,GO:0015935,GO:0019538,GO:0022626,GO:0022627,GO:0032991,GO:0034641,GO:0034645,GO:0043043,GO:0043170,GO:0043226,GO:0043228,GO:0043229,GO:0043232,GO:0043603,GO:0043604,GO:0044237,GO:0044238,GO:0044249,GO:…	K02967-ko03010 Ribosome	COG0052-Ribosomal protein S2[J]
E75_GM001267	374.343	156.537	1.25786	0.0126519	0.0667166	up	GO:0000462,GO:0003674,GO:0003676,GO:0003723,GO:0003735,GO:0005198,GO:0005488,GO:0005575,GO:0005622,GO:0005623,GO:0005737,GO:0005829,GO:0005840,GO:0006139,GO:0006364,GO:0006396,GO:0006412,GO:0006518,GO:0006725,GO:0006807,GO:0008150,GO:0008152,GO:0009058,GO:0009059,GO:0009987,GO:0010467,GO:0015935,GO:0016070,GO:0016072,GO:0019538,GO:0022613,GO:0022626,GO:0022627,GO:0030490,GO:0032991,GO:0034470,GO:…	K02996-ko03010 Ribosome	COG0103-Ribosomal protein S9[J]
E75_GM001268	358.437	141.5	1.34092	0.0193656	0.0902005	up	-	K02871-ko03010 Ribosome	COG0102-Ribosomal protein L13[J]
E75_GM001270	8.69	25.3533	-1.54475	0.0493896	0.171829	down	-	-	-
E75_GM001273	72.5433	164.587	-1.18193	0.0356849	0.136089	down	-	-	-
E75_GM001275	85.99	252.687	-1.55511	0.019443	0.0904189	down	-	-	-
E75_GM001277	132.803	41	1.6956	0.00051499	0.006791	up	-	-	-
E75_GM001289	154.027	522.883	-1.76331	0.0382565	0.14368	down	-	-	-
E75_GM001290	601.57	1683.37	-1.48454	0.0124302	0.0663563	down	-	-	COG0589-Universal stress protein UspA and related nucleotide-binding proteins[T]
E75_GM001296	753.44	296.233	1.34676	0.0254116	0.108797	up	-	-	-
E75_GM001297	1678.2	735.057	1.19099	0.0147198	0.073773	up	-	-	COG0437-Fe-S-cluster-containing hydrogenase components 1[C]
E75_GM001298	1624.01	603.577	1.42795	0.00639127	0.0423131	up	-	-	COG3743-Uncharacterized conserved protein[S]
E75_GM001299	1038.27	489.883	1.08367	0.0132502	0.0686864	up	-	-	-
E75_GM001300	376.71	185.813	1.0196	0.0271138	0.113788	up	-	-	-
E75_GM001301	1026.66	463.057	1.14869	0.00124234	0.0124527	up	-	-	-
E75_GM001304	142.447	344.183	-1.27276	0.0446667	0.159863	down	-	K03551-ko03440 Homologous recombination	COG2255-Holliday junction resolvasome, helicase subunit[L]
E75_GM001307	167.977	494.03	-1.55634	0.0016261	0.0154636	down	-	K03550-ko03440 Homologous recombination	COG0632-Holliday junction resolvasome, DNA-binding subunit[L]
E75_GM001323	135.203	327.487	-1.27631	0.0391337	0.144775	down	-	-	COG2322-Predicted membrane protein[S]
E75_GM001324	119.49	310.823	-1.3792	0.0288608	0.117793	down	-	-	-
E75_GM001332	532.833	1557.68	-1.54764	0.00639194	0.0423131	down	-	-	-
E75_GM001335	1043.38	444.997	1.22939	4.16e-07	2.94e-05	up	-	-	-
E75_GM001340	9.93667	27.1433	-1.44976	0.0182106	0.0863114	down	-	-	COG3275-Putative regulator of cell autolysis[T]
E75_GM001343	10.4233	38.84	-1.89773	0.00618241	0.0415005	down	-	K01776-ko00471 D-Glutamine and D-glutamate metabolism	COG0796-Glutamate racemase[M]
E75_GM001349	19.5867	54.8567	-1.4858	0.0192581	0.090053	down	-	K00858-ko00760 Nicotinate and nicotinamide metabolism	COG0061-Predicted sugar kinase[G]
E75_GM001350	77.14	185.19	-1.26346	0.0471249	0.166589	down	-	-	-
E75_GM001363	20.6133	4.41333	2.22364	1.58e-06	8.43e-05	up	-	-	-
E75_GM001377	1039.86	218.02	2.25386	2.31e-07	1.76e-05	up	GO:0003674,GO:0005488,GO:0005515,GO:0006457,GO:0006458,GO:0006950,GO:0006986,GO:0008150,GO:0009987,GO:0010033,GO:0035966,GO:0042221,GO:0043167,GO:0043169,GO:0046872,GO:0050896,GO:0051082,GO:0051084,GO:0051085,GO:0051087,GO:0061077	-	COG0234-Co-chaperonin GroES (HSP10)[O]
E75_GM001390	1314.01	3432.44	-1.38525	0.0043772	0.0313699	down	-	-	-
E75_GM001402	3.57333	25.49	-2.83459	0.00428913	0.030899	down	-	K11927-ko03018 RNA degradation	COG0513-Superfamily II DNA and RNA helicases[LKJ]
E75_GM001413	216.333	30.62	2.82071	9.3e-06	0.000317148	up	-	-	-
E75_GM001419	355.437	141.033	1.33356	3.44e-05	0.000816784	up	-	-	COG3339-Uncharacterized conserved protein[S]
E75_GM001423	87.7967	29.2867	1.58392	0.000158329	0.00282989	up	-	-	-
E75_GM001430	15.57	65.24	-2.06699	0.0256975	0.109547	down	-	-	-
E75_GM001431	136.397	720.67	-2.40153	4.14e-05	0.000960342	down	-	K00525-ko00230 Purine metabolism;ko00240 Pyrimidine metabolism	COG0209-Ribonucleotide reductase, alpha subunit[F]
E75_GM001432	201.863	916.02	-2.182	5.14e-05	0.00114664	down	-	-	-
E75_GM001434	4561.52	2086.34	1.12854	0.00355392	0.026968	up	-	-	-
E75_GM001436	630.733	285.413	1.14398	0.00419334	0.0304262	up	-	K12257-ko03060 Protein export;ko03070 Bacterial secretion system;ko02024 Quorum sensing	COG0342-Preprotein translocase subunit SecD[U]
E75_GM001440	444.927	218.37	1.02679	0.00985653	0.0564562	up	GO:0000166,GO:0003674,GO:0003824,GO:0004812,GO:0004817,GO:0005488,GO:0005524,GO:0005575,GO:0005622,GO:0005623,GO:0005737,GO:0005829,GO:0006082,GO:0006139,GO:0006399,GO:0006412,GO:0006418,GO:0006423,GO:0006518,GO:0006520,GO:0006725,GO:0006807,GO:0008144,GO:0008150,GO:0008152,GO:0009058,GO:0009059,GO:0009987,GO:0010467,GO:0016070,GO:0016874,GO:0016875,GO:0017076,GO:0019538,GO:0019752,GO:0030554,GO:…	K01883-ko00970 Aminoacyl-tRNA biosynthesis	COG0215-Cysteinyl-tRNA synthetase[J]
E75_GM001448	1356.51	6071.61	-2.16218	0.00276872	0.0226329	down	-	K02968-ko03010 Ribosome	COG0268-Ribosomal protein S20[J]
E75_GM001465	235.14	97.6733	1.26748	0.0044896	0.0320208	up	-	K08968-ko00270 Cysteine and methionine metabolism	COG1956-GAF domain-containing protein[T]
E75_GM001471	48.4733	121.88	-1.3302	0.0298174	0.120038	down	-	-	COG2217-Cation transport ATPase[P]
E75_GM001472	29.1	79.8867	-1.45694	0.0328088	0.128278	down	-	-	-
E75_GM001480	11.67	37.53	-1.68524	0.0193581	0.0902005	down	-	K00384-ko00240 Pyrimidine metabolism;ko00450 Selenocompound metabolism	COG0492-Thioredoxin reductase[O]
E75_GM001491	53.4633	14.5367	1.87885	3.28e-06	0.000141669	up	-	K00931-ko01230 Biosynthesis of amino acids;ko00330 Arginine and proline metabolism;ko00332 Carbapenem biosynthesis	COG0263-Glutamate 5-kinase[E]
E75_GM001492	205.777	36.0467	2.51314	5.19e-08	5.5e-06	up	-	K00286-ko01230 Biosynthesis of amino acids;ko00330 Arginine and proline metabolism	COG0345-Pyrroline-5-carboxylate reductase[E]
E75_GM001494	3.53333	22.5733	-2.67552	0.000797666	0.00931762	down	-	-	-
E75_GM001509	1.72333	11.9333	-2.79172	0.00192074	0.0175349	down	-	-	-
E75_GM001538	1.98667	7.61333	-1.93818	0.0480368	0.168669	down	-	-	-
E75_GM001540	44.9033	277.583	-2.62803	4.43e-07	3.05e-05	down	-	-	-
E75_GM001547	26.9933	257.847	-3.25584	1.53e-07	1.3e-05	down	-	-	-
E75_GM001550	22.0133	98.8633	-2.16706	0.00124022	0.0124527	down	-	-	COG4977-Transcriptional regulator containing an amidase domain and an AraC-type DNA-binding HTH domain[K]
E75_GM001554	19.1033	57.02	-1.57764	0.012498	0.0664498	down	-	-	-
E75_GM001557	29.7067	83.4967	-1.49093	0.0203138	0.0932968	down	-	-	-
E75_GM001570	4.04	18.7833	-2.21703	0.0127338	0.0669879	down	-	-	COG2608-Copper chaperone[P]
E75_GM001581	434.88	126.563	1.78076	0.000368157	0.00522642	up	-	K00962-ko00230 Purine metabolism;ko00240 Pyrimidine metabolism;ko03018 RNA degradation	COG1185-Polyribonucleotide nucleotidyltransferase (polynucleotide phosphorylase)[J]
E75_GM001582	292.243	100.14	1.54515	0.00374574	0.0280647	up	-	K00962-ko00230 Purine metabolism;ko00240 Pyrimidine metabolism;ko03018 RNA degradation	COG1185-Polyribonucleotide nucleotidyltransferase (polynucleotide phosphorylase)[J]
E75_GM001584	188.527	975.697	-2.37166	0.00222073	0.0193223	down	-	-	-
E75_GM001589	84.0833	226.883	-1.43206	0.0119248	0.0644462	down	-	-	-
E75_GM001593	1213.55	600.143	1.01585	0.00255782	0.0215014	up	-	-	-
E75_GM001597	29.8067	74.0933	-1.31371	0.0469742	0.166315	down	-	-	-
E75_GM001603	1368.3	565.877	1.27382	0.000337547	0.00486167	up	-	K00294-ko00250 Alanine, aspartate and glutamate metabolism;ko00330 Arginine and proline metabolism	COG1012-NAD-dependent aldehyde dehydrogenases[C]
E75_GM001611	1561.29	582.437	1.42257	0.000322856	0.00473787	up	-	-	COG1726-Na+-transporting NADH:ubiquinone oxidoreductase, subunit NqrA[C]
E75_GM001612	1054.06	310.35	1.76399	2.56e-06	0.000120515	up	-	-	COG1805-Na+-transporting NADH:ubiquinone oxidoreductase, subunit NqrB[C]
E75_GM001613	105.32	50.3833	1.06376	6.88e-05	0.00141814	up	-	-	COG2869-Na+-transporting NADH:ubiquinone oxidoreductase, subunit NqrC[C]
E75_GM001614	1634.14	614.18	1.4118	2.53e-06	0.000120515	up	-	-	COG1347-Na+-transporting NADH:ubiquinone oxidoreductase, subunit NqrD[C]
E75_GM001615	899.99	343.37	1.39014	8.12e-05	0.00166066	up	-	-	COG2209-Na+-transporting NADH:ubiquinone oxidoreductase, subunit NqrE[C]
E75_GM001616	1272.48	586.673	1.11701	5.31e-05	0.00117287	up	-	-	COG2871-Na+-transporting NADH:ubiquinone oxidoreductase, subunit NqrF[C]
E75_GM001618	103.537	270.853	-1.38737	0.0199781	0.0921853	down	-	-	COG1477-Membrane-associated lipoprotein involved in thiamine biosynthesis[H]
E75_GM001625	42.7233	127.19	-1.57389	0.00787856	0.0475116	down	-	-	COG1876-D-alanyl-D-alanine carboxypeptidase[M]
E75_GM001646	532.23	158.097	1.75124	1.86e-05	0.000546469	up	-	-	-
E75_GM001647	10.6633	41.4933	-1.96022	0.00325778	0.0254364	down	-	-	COG2227-2-polyprenyl-3-methyl-5-hydroxy-6-metoxy-1,4-benzoquinol methylase[H]
E75_GM001651	26.2433	76.08	-1.53557	0.0149288	0.0744433	down	-	K00912-ko00540 Lipopolysaccharide biosynthesis	COG1663-Tetraacyldisaccharide-1-P 4'-kinase[M]
E75_GM001668	69.5233	236.293	-1.76501	0.00193358	0.0175441	down	-	K00981-ko00564 Glycerophospholipid metabolism;ko04070 Phosphatidylinositol signaling system	COG0575-CDP-diglyceride synthetase[I]
E75_GM001672	55.0967	161.91	-1.55516	0.0034593	0.0265213	down	-	K03524-ko00780 Biotin metabolism	COG0340-Biotin-(acetyl-CoA carboxylase) ligase[H]
E75_GM001691	415.707	1067.58	-1.3607	0.00431908	0.0310283	down	-	-	-
E75_GM001694	82.9833	347.787	-2.06731	0.000219881	0.00360435	down	-	K00759-ko00230 Purine metabolism	COG0503-Adenine/guanine phosphoribosyltransferases and related PRPP-binding proteins[F]
E75_GM001697	297.99	915.48	-1.61926	0.0182645	0.0864288	down	-	K01915-ko01230 Biosynthesis of amino acids;ko00630 Glyoxylate and dicarboxylate metabolism;ko00910 Nitrogen metabolism;ko00250 Alanine, aspartate and glutamate metabolism;ko00220 Arginine biosynthesis;ko02020 Two-component system;ko04724 Glutamatergic synapse;ko04727 GABAergic synapse	COG3968-Uncharacterized protein related to glutamine synthetase[R]
E75_GM001703	104.967	267.06	-1.34723	0.0217108	0.0978964	down	-	-	-
E75_GM001704	37891.2	15089.1	1.32836	1.65e-07	1.3e-05	up	-	-	-
E75_GM001711	41.8833	140.467	-1.74578	0.0108246	0.0603695	down	-	-	-
E75_GM001721	13.18	69.7433	-2.4037	2e-05	0.000570585	down	-	-	-
E75_GM001729	403.913	94.3733	2.09759	0.000122645	0.00230308	up	GO:0000166,GO:0000774,GO:0003674,GO:0005488,GO:0005515,GO:0008150,GO:0017076,GO:0030234,GO:0030554,GO:0036094,GO:0050790,GO:0051082,GO:0060589,GO:0060590,GO:0065007,GO:0065009,GO:0097159,GO:0098772,GO:1901265,GO:1901363	-	COG0576-Molecular chaperone GrpE (heat shock protein)[O]
E75_GM001742	22.2967	8.26667	1.43145	0.00912776	0.0535219	up	-	-	-
E75_GM001755	30.0267	227.907	-2.92413	7.24e-07	4.67e-05	down	-	-	COG1595-DNA-directed RNA polymerase specialized sigma subunit, sigma24 homolog[K]
E75_GM001756	28.9367	142	-2.29492	0.000222321	0.00362432	down	-	-	-
E75_GM001757	3.78	23.53	-2.63804	0.00048028	0.00644792	down	-	-	-
E75_GM001763	7.45	25.14	-1.75467	0.00341728	0.026267	down	-	-	-
E75_GM001775	3189.93	1315.82	1.27756	3.16e-06	0.000141669	up	-	-	-
E75_GM001779	2.68667	15.07	-2.48779	0.0325342	0.128045	down	-	-	-
E75_GM001780	8.83	36.4633	-2.04596	0.000191816	0.00326871	down	-	-	COG4412-Uncharacterized protein conserved in bacteria[S]
E75_GM001784	24.45	55.1467	-1.17344	0.04097	0.149151	down	-	-	-
E75_GM001791	8.00333	40.8067	-2.35013	0.00540582	0.0370703	down	-	-	-
E75_GM001793	149.353	72.81	1.03652	0.00590165	0.0399776	up	-	-	COG1217-Predicted membrane GTPase involved in stress response[T]
E75_GM001806	28.6133	70.8933	-1.30896	0.0455701	0.162053	down	-	-	COG0463-Glycosyltransferases involved in cell wall biogenesis[M]
E75_GM001809	56.92	188.863	-1.73034	0.00167692	0.0158154	down	-	-	-
E75_GM001813	1.98667	9.78667	-2.30047	0.0268675	0.113233	down	-	-	-
E75_GM001823	7.34	29.8467	-2.02372	0.00367976	0.0277103	down	-	-	-
E75_GM001825	92.61	217.62	-1.23257	0.0312334	0.124742	down	-	-	COG1226-Kef-type K+ transport systems, predicted NAD-binding component[P]
E75_GM001834	13347.1	4619.62	1.53068	0.000328864	0.00478303	up	-	-	COG0050-GTPases - translation elongation factors[J]
E75_GM001835	885.677	433.607	1.03039	0.000671984	0.00827294	up	-	K03073-ko03060 Protein export;ko03070 Bacterial secretion system;ko02024 Quorum sensing	-
E75_GM001836	326.477	157.903	1.04794	0.000734544	0.00885932	up	-	-	COG0250-Transcription antiterminator[K]
E75_GM001837	2980.67	736.497	2.01689	0.000103548	0.00199499	up	GO:0000027,GO:0003674,GO:0003676,GO:0003723,GO:0003735,GO:0005198,GO:0005488,GO:0005575,GO:0005622,GO:0005623,GO:0005737,GO:0005829,GO:0005840,GO:0006412,GO:0006518,GO:0006807,GO:0006996,GO:0008150,GO:0008152,GO:0009058,GO:0009059,GO:0009987,GO:0010467,GO:0015934,GO:0016043,GO:0019538,GO:0019843,GO:0022607,GO:0022613,GO:0022618,GO:0022625,GO:0022626,GO:0032991,GO:0034622,GO:0034641,GO:0034645,GO:…	K02867-ko03010 Ribosome	COG0080-Ribosomal protein L11[J]
E75_GM001838	2547.51	775.52	1.71585	2.6e-05	0.000675927	up	GO:0000470,GO:0003674,GO:0003676,GO:0003723,GO:0005488,GO:0005575,GO:0005622,GO:0005623,GO:0005737,GO:0005829,GO:0005840,GO:0006139,GO:0006364,GO:0006396,GO:0006412,GO:0006518,GO:0006725,GO:0006807,GO:0008150,GO:0008152,GO:0009058,GO:0009059,GO:0009987,GO:0010467,GO:0015934,GO:0016070,GO:0016072,GO:0019538,GO:0022613,GO:0022625,GO:0022626,GO:0032991,GO:0034470,GO:0034641,GO:0034645,GO:0034660,GO:…	K02863-ko03010 Ribosome	COG0081-Ribosomal protein L1[J]
E75_GM001839	713.23	251.59	1.50329	0.000143991	0.00263644	up	-	K02864-ko03010 Ribosome	COG0244-Ribosomal protein L10[J]
E75_GM001840	645.847	316.3	1.0299	0.036525	0.138758	up	-	K02935-ko03010 Ribosome	COG0222-Ribosomal protein L7/L12[J]
E75_GM001861	230.987	102.34	1.17444	1.92e-06	0.0001	up	-	-	-
E75_GM001862	212.52	86.85	1.291	0.00137782	0.0135364	up	-	K04079-ko04141 Protein processing in endoplasmic reticulum;ko04151 PI3K-Akt signaling pathway;ko04621 NOD-like receptor signaling pathway;ko04612 Antigen processing and presentation;ko04915 Estrogen signaling pathway;ko04914 Progesterone-mediated oocyte maturation;ko04626 Plant-pathogen interaction;ko05200 Pathways in cancer;ko05215 Prostate cancer	COG0326-Molecular chaperone, HSP90 family[O]
E75_GM001866	136.827	438.67	-1.68079	0.000264631	0.00404721	down	-	K00648-ko01212 Fatty acid metabolism;ko00061 Fatty acid biosynthesis	COG0332-3-oxoacyl-[acyl-carrier-protein] synthase III[I]
E75_GM001870	156.43	24.7567	2.65963	2.87e-05	0.000727175	up	-	-	-
E75_GM001886	46.83	147.847	-1.6586	0.0154683	0.0761027	down	-	-	-
E75_GM001889	0.336667	7.20333	-4.41927	0.00377277	0.028196	down	-	-	COG1018-Flavodoxin reductases (ferredoxin-NADPH reductases) family 1[C]
E75_GM001902	50.7933	138.287	-1.44495	0.0116596	0.0633589	down	-	K19302-ko00550 Peptidoglycan biosynthesis	-
E75_GM001906	0.0001	11.58	-16.8213	0.000905016	0.00998209	down	-	-	COG0782-Transcription elongation factor[K]
E75_GM001908	75.8233	225.903	-1.57499	0.00311936	0.0245494	down	-	-	-
E75_GM001911	108.86	37.3233	1.54432	0.000622543	0.00789353	up	-	-	-
E75_GM001915	19.2233	57.7933	-1.58804	0.0472331	0.166636	down	-	-	-
E75_GM001925	390.507	135.407	1.52805	5.71e-06	0.00021429	up	-	K03217-ko03060 Protein export;ko03070 Bacterial secretion system;ko02024 Quorum sensing	COG0706-Preprotein translocase subunit YidC[U]
E75_GM001931	152.463	487.867	-1.67802	0.0283922	0.116957	down	-	-	COG1388-FOG: LysM repeat[M]
E75_GM001933	13.3433	80.5433	-2.59365	0.00271616	0.0223857	down	-	-	-
E75_GM001934	4.58333	27.7767	-2.5994	0.0177713	0.0849075	down	-	-	-
E75_GM001940	45.07	207.68	-2.20412	0.00087155	0.00975807	down	-	-	COG1595-DNA-directed RNA polymerase specialized sigma subunit, sigma24 homolog[K]
E75_GM001941	23.5067	67.12	-1.51367	0.0335012	0.130134	down	-	-	-
E75_GM001944	61.6633	172.77	-1.48637	0.0199146	0.0920351	down	-	-	-
E75_GM001953	102.26	293.073	-1.51902	0.00118282	0.0120186	down	-	-	-
E75_GM001957	15.1067	46.9867	-1.63707	0.0320551	0.126979	down	-	K02428-ko00230 Purine metabolism	COG3956-Protein containing tetrapyrrole methyltransferase domain and MazG-like (predicted pyrophosphatase) domain[R]
E75_GM001978	55.6633	187.95	-1.75555	0.0481249	0.168778	down	-	-	-
E75_GM001982	1039.67	299.553	1.79524	2.47e-10	6.12e-08	up	-	K02557-ko02030 Bacterial chemotaxis;ko02040 Flagellar assembly	COG1360-Flagellar motor protein[N]
E75_GM002010	11802.5	3508.23	1.75028	5.18e-09	6.68e-07	up	-	-	-
E75_GM002011	144.363	18.7367	2.94577	1.59e-06	8.43e-05	up	-	-	-
E75_GM002020	125.09	32.07	1.96367	0.00167908	0.0158154	up	-	K05592-ko03018 RNA degradation	COG0513-Superfamily II DNA and RNA helicases[LKJ]
E75_GM002022	167.76	438.017	-1.38459	0.0177563	0.0849075	down	-	-	-
E75_GM002028	808.237	2144.79	-1.40799	0.00144852	0.014091	down	-	-	COG1192-ATPases involved in chromosome partitioning[D]
E75_GM002030	203.1	486.417	-1.26	0.0218501	0.0982276	down	-	-	-
E75_GM002061	20.2067	58.2133	-1.52652	0.0114662	0.0626522	down	-	-	-
E75_GM002062	1.95667	12.29	-2.65102	0.0111577	0.0616231	down	-	-	-
E75_GM002083	48.37	141.4	-1.5476	0.0384229	0.143777	down	-	-	-
E75_GM002091	35.97	7.58333	2.24589	0.0185743	0.0875802	up	-	-	-
E75_GM002092	55.7633	19.6767	1.50283	0.00113222	0.0117048	up	-	-	COG3665-Uncharacterized conserved protein[S]
E75_GM002093	15.3533	4.15	1.88737	0.00141667	0.0138721	up	-	-	COG1285-Uncharacterized membrane protein[S]
E75_GM002094	75.8	11.2967	2.7463	1.57e-07	1.3e-05	up	-	-	COG3403-Uncharacterized conserved protein[S]
E75_GM002099	42.88	253.483	-2.56351	1.11e-09	1.94e-07	down	-	-	-
E75_GM002108	60.4533	12.5667	2.26622	3.61e-07	2.61e-05	up	-	-	-
E75_GM002110	59.2	19.37	1.61177	7.61e-06	0.000265803	up	-	-	COG0845-Membrane-fusion protein[M]
E75_GM002111	33.26	14.2833	1.21946	3.94e-06	0.000162444	up	-	-	COG0841-Cation/multidrug efflux pump[V]
E75_GM002112	30.5833	6.16667	2.31018	0.00024149	0.00383155	up	-	-	-
E75_GM002122	242.483	1022.61	-2.07629	4.75e-05	0.00107596	down	-	-	-
E75_GM002125	384.027	1534.39	-1.99839	2.64e-05	0.000681949	down	-	-	-
E75_GM002136	10.4267	52.1367	-2.32202	9.88e-05	0.00194542	down	-	-	-
E75_GM002137	8.07667	50.5733	-2.64654	0.000164072	0.00291498	down	-	-	-
E75_GM002138	3.29	25.72	-2.96673	1.33e-05	0.000416471	down	-	-	-
E75_GM002140	9.70667	51.4433	-2.40594	9.55e-05	0.00191552	down	-	-	COG1611-Predicted Rossmann fold nucleotide-binding protein[R]
E75_GM002142	3.97333	15.6167	-1.97466	0.0118699	0.0642666	down	-	-	COG0842-ABC-type multidrug transport system, permease component[V]
E75_GM002144	16.5867	72.4567	-2.12709	0.00676323	0.0435126	down	-	-	COG1131-ABC-type multidrug transport system, ATPase component[V]
E75_GM002145	19.4467	58.1267	-1.57968	0.0273964	0.114314	down	-	-	-
E75_GM002146	26.6767	90.4933	-1.76223	0.0118454	0.0642508	down	-	-	-
E75_GM002147	5.04	17.76	-1.81714	0.0235679	0.103328	down	-	-	COG0845-Membrane-fusion protein[M]
E75_GM002165	1637.76	681.26	1.26545	0.000290891	0.00440343	up	-	K04561-ko00910 Nitrogen metabolism	COG3256-Nitric oxide reductase large subunit[P]
E75_GM002171	169.943	68.29	1.31531	0.00581902	0.0395987	up	-	-	-
E75_GM002185	50.42	162.73	-1.69041	0.00185496	0.0171989	down	-	-	-
E75_GM002222	0.0001	2.6	-14.6662	0.044297	1	down	-	-	-
E75_GM002223	16.27	41.5433	-1.3524	0.0230703	0.102164	down	-	-	COG5616-Predicted integral membrane protein[S]
E75_GM002226	0.613333	5.41667	-3.14266	0.0177436	0.0849075	down	-	-	-
E75_GM002242	1.48333	6.31	-2.0888	0.0394704	0.145789	down	-	-	-
E75_GM002246	41.1133	182.32	-2.14879	0.00712981	0.0449869	down	-	-	COG1396-Predicted transcriptional regulators[K]
E75_GM002265	3.10333	16	-2.36618	0.0274842	0.11437	down	-	-	-
E75_GM002266	5.22	20.96	-2.00552	0.0228578	0.101521	down	-	-	-
E75_GM002275	65.2167	179.78	-1.46292	0.0163029	0.0794263	down	-	-	COG0745-Response regulators consisting of a CheY-like receiver domain and a winged-helix DNA-binding domain[TK]
E75_GM002292	0.443333	16.5867	-5.22549	4.01e-08	4.41e-06	down	-	-	-
E75_GM002294	4.3	24.6333	-2.5182	1.17e-05	0.000377673	down	-	-	COG1506-Dipeptidyl aminopeptidases/acylaminoacyl-peptidases[E]
E75_GM002295	56.4067	188.667	-1.7419	0.0292556	0.118419	down	-	-	-
E75_GM002296	28.1467	92.25	-1.71258	0.0111753	0.0616231	down	-	-	-
E75_GM002303	4.69	1.34333	1.80377	0.0222169	0.0995734	up	-	-	COG3550-Uncharacterized protein related to capsule biosynthesis enzymes[R]
E75_GM002305	0.426667	3.93	-3.20335	0.0154189	0.0759931	down	-	-	COG4974-Site-specific recombinase XerD[L]
E75_GM002309	88.59	25.81	1.77921	0.00332456	0.0257545	up	-	-	-
E75_GM002310	50.74	15.4233	1.71801	0.00392677	0.0289691	up	-	-	COG1983-Putative stress-responsive transcriptional regulator[KT]
E75_GM002322	39.85	115.41	-1.53412	0.00328418	0.0255752	down	-	-	COG1300-Uncharacterized membrane protein[S]
E75_GM002325	27.16	129.98	-2.25873	0.0125419	0.0664498	down	-	-	COG1943-Transposase and inactivated derivatives[L]
E75_GM002330	3.99333	18.79	-2.2343	0.022391	0.0999694	down	-	-	COG1595-DNA-directed RNA polymerase specialized sigma subunit, sigma24 homolog[K]
E75_GM002343	74.47	192.69	-1.37155	0.02244	0.0999694	down	-	-	-
E75_GM002345	32.2933	90.0433	-1.47938	0.00658834	0.0432469	down	-	-	-
E75_GM002354	79.33	250.047	-1.65626	0.00236599	0.0202887	down	-	K00850-ko01200 Carbon metabolism;ko01230 Biosynthesis of amino acids;ko00010 Glycolysis / Gluconeogenesis;ko00030 Pentose phosphate pathway;ko00051 Fructose and mannose metabolism;ko00052 Galactose metabolism;ko00680 Methane metabolism;ko03018 RNA degradation;ko04152 AMPK signaling pathway;ko05230 Central carbon metabolism in cancer	COG0205-6-phosphofructokinase[G]
E75_GM002384	85.3033	244.14	-1.51703	0.0142557	0.0723787	down	-	-	COG2197-Response regulator containing a CheY-like receiver domain and an HTH DNA-binding domain[TK]
E75_GM002393	14.8767	52.86	-1.82913	0.00218491	0.0191228	down	-	-	COG0385-Predicted Na+-dependent transporter[R]
E75_GM002395	18.8133	57.24	-1.60527	0.023577	0.103328	down	-	-	-
E75_GM002399	2.80667	20.7167	-2.88386	0.00745471	0.0460794	down	-	-	-
E75_GM002402	77.0733	27.37	1.49364	0.00217892	0.0191228	up	-	-	-
E75_GM002403	67.17	30.16	1.15518	0.00210373	0.0186322	up	-	-	-
E75_GM002404	48.9967	20.3467	1.26789	0.0328153	0.128278	up	-	-	-
E75_GM002406	48.0867	128.64	-1.41963	0.0098956	0.0564768	down	-	-	COG3579-Aminopeptidase C[E]
E75_GM002415	31.46	90.1933	-1.5195	0.022891	0.101521	down	-	-	COG3124-Uncharacterized protein conserved in bacteria[S]
E75_GM002420	53.2633	17.0067	1.64704	6.42e-06	0.000238143	up	-	-	-
E75_GM002421	65.6533	25.6767	1.35441	0.00940508	0.0549309	up	-	-	-
E75_GM002422	144.947	67.8867	1.09432	8.99e-07	5.45e-05	up	-	-	COG0484-DnaJ-class molecular chaperone with C-terminal Zn finger domain[O]
E75_GM002423	188.27	441.873	-1.23083	0.0106249	0.0594792	down	-	-	COG0187-Type IIA topoisomerase (DNA gyrase/topo II, topoisomerase IV), B subunit[L]
E75_GM002424	30.2267	111.913	-1.88849	0.012659	0.0667166	down	-	-	-
E75_GM002428	188.673	84.65	1.15631	0.00014484	0.00263644	up	GO:0003674,GO:0003824,GO:0004070,GO:0005575,GO:0005622,GO:0005623,GO:0005737,GO:0006139,GO:0006220,GO:0006221,GO:0006725,GO:0006753,GO:0006793,GO:0006796,GO:0006807,GO:0008150,GO:0008152,GO:0009058,GO:0009117,GO:0009165,GO:0009218,GO:0009220,GO:0009259,GO:0009260,GO:0009987,GO:0016740,GO:0016741,GO:0016743,GO:0018130,GO:0019438,GO:0019637,GO:0019693,GO:0034641,GO:0034654,GO:0044237,GO:0044238,GO:…	K00609-ko00240 Pyrimidine metabolism;ko00250 Alanine, aspartate and glutamate metabolism	COG0540-Aspartate carbamoyltransferase, catalytic chain[F]
E75_GM002429	336.527	151.913	1.14747	0.000957219	0.0103275	up	-	-	-
E75_GM002444	141.663	428.337	-1.59628	0.00231888	0.0200003	down	-	K02343-ko00230 Purine metabolism;ko00240 Pyrimidine metabolism;ko03030 DNA replication;ko03430 Mismatch repair;ko03440 Homologous recombination	COG2812-DNA polymerase III, gamma/tau subunits[L]
E75_GM002445	24.7633	110.677	-2.16007	0.00134062	0.0132509	down	-	-	-
E75_GM002447	15.4633	57.2067	-1.88733	0.0389898	0.144423	down	-	-	-
E75_GM002453	333.9	159.943	1.06186	6.12e-05	0.0012958	up	-	-	-
E75_GM002461	34.46	159.083	-2.20679	2.91e-05	0.000730622	down	-	-	-
E75_GM002462	5.06667	42.1667	-3.05699	0.000213842	0.00354452	down	-	-	COG1607-Acyl-CoA hydrolase[I]
E75_GM002473	9.49667	66.4267	-2.80627	0.000912286	0.010025	down	-	-	-
E75_GM002487	35.1933	164.71	-2.22655	0.000110572	0.0020896	down	-	-	COG1278-Cold shock proteins[K]
E75_GM002488	23.2267	8.71667	1.41393	0.0166433	0.0806872	up	-	-	-
E75_GM002492	4.36333	17.31	-1.9881	0.00817845	0.0489223	down	-	-	-
E75_GM002497	267.283	112.54	1.24793	1.67e-07	1.3e-05	up	-	-	COG1064-Zn-dependent alcohol dehydrogenases[R]
E75_GM002507	4.77	21.1967	-2.15178	0.0123509	0.0661465	down	-	-	COG5587-Uncharacterized conserved protein[S]
E75_GM002509	25.4633	128.73	-2.33786	0.000440587	0.00602407	down	-	-	-
E75_GM002518	403.813	196.493	1.03921	3.29e-06	0.000141669	up	-	-	COG0791-Cell wall-associated hydrolases (invasion-associated proteins)[M]
E75_GM002519	1274.23	620.453	1.03823	0.00126813	0.0126332	up	-	K00626-ko01200 Carbon metabolism;ko01212 Fatty acid metabolism;ko00620 Pyruvate metabolism;ko00630 Glyoxylate and dicarboxylate metabolism;ko00640 Propanoate metabolism;ko00650 Butanoate metabolism;ko00720 Carbon fixation pathways in prokaryotes;ko00071 Fatty acid degradation;ko00072 Synthesis and degradation of ketone bodies;ko00280 Valine, leucine and isoleucine degradation;ko00310 Lysine degra…	COG0183-Acetyl-CoA acetyltransferase[I]
E75_GM002522	65.7933	177.097	-1.42852	0.00970862	0.056183	down	-	-	COG0628-Predicted permease[R]
E75_GM002532	30.0433	158.047	-2.39523	5.18e-06	0.000199661	down	-	-	COG0860-N-acetylmuramoyl-L-alanine amidase[M]
E75_GM002533	120.4	330.203	-1.45552	0.00475806	0.033453	down	-	K02067-ko02010 ABC transporters	-
E75_GM002543	872.767	83.1867	3.39117	8.56e-11	2.82e-08	up	-	-	-
E75_GM002545	100.363	220.267	-1.13402	0.0414301	0.150089	down	GO:0000166,GO:0003674,GO:0003824,GO:0004107,GO:0005488,GO:0005575,GO:0005622,GO:0005623,GO:0005737,GO:0005829,GO:0006082,GO:0006520,GO:0006725,GO:0006807,GO:0008150,GO:0008152,GO:0008652,GO:0009058,GO:0009072,GO:0009073,GO:0009423,GO:0009987,GO:0010181,GO:0016053,GO:0016829,GO:0016835,GO:0016838,GO:0019438,GO:0019752,GO:0032553,GO:0036094,GO:0043167,GO:0043168,GO:0043436,GO:0043648,GO:0043650,GO:…	K01736-ko01230 Biosynthesis of amino acids;ko00400 Phenylalanine, tyrosine and tryptophan biosynthesis	COG0082-Chorismate synthase[E]
E75_GM002551	20.6933	64.9733	-1.65068	0.0204719	0.093458	down	GO:0003674,GO:0003824,GO:0004844,GO:0006139,GO:0006259,GO:0006281,GO:0006284,GO:0006285,GO:0006725,GO:0006807,GO:0006950,GO:0006974,GO:0008150,GO:0008152,GO:0009987,GO:0016787,GO:0016798,GO:0016799,GO:0019104,GO:0033554,GO:0034641,GO:0043170,GO:0044237,GO:0044238,GO:0044260,GO:0046483,GO:0050896,GO:0051716,GO:0071704,GO:0090304,GO:0097506,GO:0097510,GO:0140097,GO:1901360	K03648-ko03410 Base excision repair;ko05340 Primary immunodeficiency	COG0692-Uracil DNA glycosylase[L]
E75_GM002557	1872.82	323.027	2.53549	2.52e-18	3.73e-15	up	-	-	-
E75_GM002558	606.05	162.343	1.90039	2.07e-09	2.92e-07	up	-	-	-
E75_GM002559	1133.96	268.337	2.07926	1.31e-09	2.12e-07	up	-	-	COG2885-Outer membrane protein and related peptidoglycan-associated (lipo)proteins[M]
E75_GM002570	160.037	53.7433	1.57424	4.64e-06	0.000185809	up	-	-	COG0861-Membrane protein TerC, possibly involved in tellurium resistance[P]
E75_GM002571	53.1733	16.3467	1.70171	1.01e-06	6.01e-05	up	-	-	COG0778-Nitroreductase[C]
E75_GM002582	13.8867	44.27	-1.67263	0.00951022	0.0553271	down	-	-	-
E75_GM002584	41.0733	11.7767	1.80227	9.19e-08	8.79e-06	up	-	-	COG3930-Uncharacterized protein conserved in bacteria[S]
E75_GM002585	6.63333	1.70667	1.95855	0.00200187	0.0179442	up	-	K01920-ko00270 Cysteine and methionine metabolism;ko00480 Glutathione metabolism	COG0189-Glutathione synthase/Ribosomal protein S6 modification enzyme (glutaminyl transferase)[HJ]
E75_GM002590	6.91667	2.47	1.48557	0.0265592	0.112412	up	-	K10979-ko03450 Non-homologous end-joining	COG1273-Uncharacterized conserved protein[S]
E75_GM002591	474.387	106.397	2.15661	6.07e-10	1.2e-07	up	-	-	COG2764-Uncharacterized protein conserved in bacteria[S]
E75_GM002613	91.8467	42.3067	1.11834	0.033974	0.131251	up	GO:0000105,GO:0003674,GO:0003824,GO:0003879,GO:0006082,GO:0006520,GO:0006547,GO:0006725,GO:0006807,GO:0008150,GO:0008152,GO:0008652,GO:0009058,GO:0009987,GO:0016053,GO:0016740,GO:0016757,GO:0016763,GO:0018130,GO:0019438,GO:0019752,GO:0034641,GO:0043436,GO:0044237,GO:0044238,GO:0044249,GO:0044281,GO:0044283,GO:0046394,GO:0046483,GO:0052803,GO:0071704,GO:1901360,GO:1901362,GO:1901564,GO:1901566,GO:…	K00765-ko01230 Biosynthesis of amino acids;ko00340 Histidine metabolism	COG0040-ATP phosphoribosyltransferase[E]
E75_GM002617	201.883	528	-1.38702	0.00171305	0.0160843	down	-	-	COG0330-Membrane protease subunits, stomatin/prohibitin homologs[O]
E75_GM002638	9.05667	42.31	-2.22395	4.88e-05	0.00109694	down	-	K01735-ko01230 Biosynthesis of amino acids;ko00400 Phenylalanine, tyrosine and tryptophan biosynthesis	COG0337-3-dehydroquinate synthetase[E]
E75_GM002640	1945.4	778.54	1.32122	1.74e-05	0.00051625	up	-	-	COG0693-Putative intracellular protease/amidase[R]
E75_GM002641	37.85	106.143	-1.48765	0.0107396	0.0600085	down	-	-	COG1295-Predicted membrane protein[S]
E75_GM002643	137.953	46.3733	1.57281	0.00126885	0.0126332	up	-	-	COG1522-Transcriptional regulators[K]
E75_GM002648	5.39667	30.8567	-2.51544	0.0102458	0.0576835	down	GO:0003674,GO:0005215,GO:0005575,GO:0006810,GO:0006811,GO:0006884,GO:0008150,GO:0008361,GO:0008381,GO:0009987,GO:0009992,GO:0015267,GO:0016020,GO:0016021,GO:0016043,GO:0019725,GO:0022803,GO:0022836,GO:0022857,GO:0030104,GO:0031224,GO:0032535,GO:0042592,GO:0044425,GO:0048878,GO:0051179,GO:0051234,GO:0055082,GO:0055085,GO:0065007,GO:0065008,GO:0071840,GO:0090066	-	COG1970-Large-conductance mechanosensitive channel[M]
E75_GM002650	58.1533	200.683	-1.78699	0.00205095	0.0182191	down	-	-	-
E75_GM002651	350.467	151.85	1.20663	0.00532389	0.0367616	up	-	K01338-ko04112 Cell cycle - Caulobacter	COG0466-ATP-dependent Lon protease, bacterial type[O]
E75_GM002662	7.02	24.7667	-1.81886	0.0385779	0.143777	down	-	-	COG4974-Site-specific recombinase XerD[L]
E75_GM002666	5181.33	17049	-1.71829	0.00965417	0.0560546	down	-	-	-
E75_GM002667	144.567	511.837	-1.82395	0.00156554	0.0150323	down	-	-	-
E75_GM002704	1.37	6.30667	-2.2027	0.0326264	0.128045	down	-	K01183-ko00520 Amino sugar and nucleotide sugar metabolism	-
E75_GM002712	0.0001	16.3433	-17.3183	0.0164508	0.0800156	down	-	-	-
E75_GM002728	10.3867	35.5467	-1.77498	0.0307936	0.123466	down	-	-	-
E75_GM002732	8.17333	25.5967	-1.64696	0.000649684	0.00806532	down	-	-	COG3696-Putative silver efflux pump[P]
E75_GM002741	62.98	186.153	-1.56353	0.00107445	0.0113448	down	-	-	COG2217-Cation transport ATPase[P]
E75_GM002749	67.2233	207.103	-1.62332	0.0142393	0.0723787	down	-	-	COG3279-Response regulator of the LytR/AlgR family[KT]
E75_GM002754	20.42	4.98667	2.03384	0.000186864	0.00321737	up	-	-	-
E75_GM002755	8386.32	3847.2	1.12423	6.82e-06	0.000246885	up	-	-	COG3241-Azurin[C]
E75_GM002760	584.593	1456.91	-1.31741	0.00885376	0.0521213	down	-	-	COG0399-Predicted pyridoxal phosphate-dependent enzyme apparently involved in regulation of cell wall biogenesis[M]
E75_GM002769	0.766667	3.88333	-2.34062	0.0407617	0.148575	down	-	-	-
E75_GM002779	167.983	701.943	-2.06304	0.000232035	0.00374157	down	-	-	-
E75_GM002782	15.3267	117.467	-2.93814	0.000528942	0.00691353	down	-	-	-
E75_GM002821	17.6367	7.67	1.20128	0.0250542	0.108203	up	-	-	-
E75_GM002833	114.09	331.62	-1.53936	0.0239421	0.104619	down	-	-	-
E75_GM002839	239.867	91.87	1.38457	0.000321941	0.00473787	up	-	-	-
E75_GM002840	315.693	116.453	1.43877	2.47e-06	0.000120515	up	-	-	-
E75_GM002846	328.74	69.0133	2.252	0.000252498	0.00392231	up	-	-	COG0526-Thiol-disulfide isomerase and thioredoxins[OC]
E75_GM002851	284.38	90.12	1.6579	8.9e-09	1.06e-06	up	-	-	-
E75_GM002866	117.83	356.233	-1.59612	0.0051589	0.0358465	down	-	-	COG4251-Bacteriophytochrome (light-regulated signal transduction histidine kinase)[T]
E75_GM002880	42.37	240.843	-2.50698	0.00583521	0.039618	down	-	-	COG1595-DNA-directed RNA polymerase specialized sigma subunit, sigma24 homolog[K]
E75_GM002893	483.147	130.09	1.89295	0.000300583	0.00450419	up	-	-	COG3422-Uncharacterized conserved protein[S]
E75_GM002933	274.46	933.57	-1.76616	0.000226406	0.00367074	down	-	-	COG2076-Membrane transporters of cations and cationic drugs[P]
E75_GM002945	82.8467	39.8367	1.05635	0.000110303	0.0020896	up	-	-	COG2335-Secreted and surface protein containing fasciclin-like repeats[M]
E75_GM002948	122.773	564.087	-2.19992	3.06e-05	0.000751173	down	-	-	-
E75_GM002955	94.2367	233.61	-1.30974	0.0121887	0.0653959	down	-	-	-
E75_GM002965	20.12	122.803	-2.60965	0.00887573	0.0521471	down	-	-	-
E75_GM002966	0.0001	10.1867	-16.6363	0.00702145	0.0447052	down	-	-	COG3657-Uncharacterized protein conserved in bacteria[S]
E75_GM002977	5.76	38.3667	-2.73571	2.96e-05	0.000736977	down	-	-	-
E75_GM002983	7.71667	22.1667	-1.52234	0.0290279	0.117819	down	-	-	-
E75_GM002994	80.5533	459.79	-2.51296	0.000730345	0.00884463	down	-	-	COG4584-Transposase and inactivated derivatives[L]
E75_GM002995	4.72	26.3533	-2.48113	0.0186887	0.0878754	down	-	-	COG1484-DNA replication protein[L]
E75_GM003021	4.55	16.2033	-1.83235	0.0102826	0.0577815	down	-	-	-
E75_GM003022	8.17333	36.28	-2.15018	1.45e-06	7.96e-05	down	-	K07787-ko02020 Two-component system	COG3696-Putative silver efflux pump[P]
E75_GM003026	0.76	11.2633	-3.88949	0.0154924	0.0761027	down	-	-	COG2207-AraC-type DNA-binding domain-containing proteins[K]
E75_GM003033	26.1167	77.31	-1.56568	0.0358151	0.136235	down	-	-	-
E75_GM003034	3.96	32.11	-3.01945	0.000950321	0.0102905	down	-	-	COG0589-Universal stress protein UspA and related nucleotide-binding proteins[T]
E75_GM003038	11.95	47.6833	-1.99647	0.00989819	0.0564768	down	-	-	COG1301-Na+/H+-dicarboxylate symporters[C]
E75_GM003039	7.82667	29.91	-1.93416	0.00815907	0.0489223	down	-	K00850-ko01200 Carbon metabolism;ko01230 Biosynthesis of amino acids;ko00010 Glycolysis / Gluconeogenesis;ko00030 Pentose phosphate pathway;ko00051 Fructose and mannose metabolism;ko00052 Galactose metabolism;ko00680 Methane metabolism;ko03018 RNA degradation;ko04152 AMPK signaling pathway;ko05230 Central carbon metabolism in cancer	COG0205-6-phosphofructokinase[G]
E75_GM003045	5.62333	16.2	-1.5265	0.0461553	0.163611	down	-	K00758-ko00240 Pyrimidine metabolism;ko00983 Drug metabolism - other enzymes;ko05219 Bladder cancer	COG0213-Thymidine phosphorylase[F]
E75_GM003047	0.0001	3.72333	-15.1843	0.0241246	1	down	-	-	-
E75_GM003053	82.8833	282.807	-1.77066	0.00353791	0.026968	down	-	-	-
E75_GM003061	3.56667	9.31	-1.3842	0.0369931	0.13982	down	-	K07787-ko02020 Two-component system	COG3696-Putative silver efflux pump[P]
E75_GM003075	3425.97	1435.6	1.25486	1.06e-05	0.000351081	up	-	-	-
E75_GM003081	8.87	28.0733	-1.66219	0.0179781	0.0857572	down	-	-	COG1322-Uncharacterized protein conserved in bacteria[S]
E75_GM003083	32.6933	87.7067	-1.42369	0.03867	0.143777	down	-	-	-
E75_GM003105	824.25	149.96	2.4585	3.04e-11	1.13e-08	up	-	-	-
E75_GM003116	3174.37	1385.43	1.19614	3.2e-05	0.000777328	up	-	-	COG0776-Bacterial nucleoid DNA-binding protein[L]
E75_GM003125	24.7167	8	1.62741	0.00190337	0.017465	up	-	-	-
E75_GM003126	221.443	96.11	1.20418	0.00775646	0.0471586	up	GO:0003674,GO:0003676,GO:0003723,GO:0005488,GO:0005575,GO:0005622,GO:0005623,GO:0005737,GO:0005829,GO:0005840,GO:0006412,GO:0006518,GO:0006807,GO:0008150,GO:0008152,GO:0009058,GO:0009059,GO:0009987,GO:0010467,GO:0015934,GO:0019538,GO:0022625,GO:0022626,GO:0032991,GO:0034641,GO:0034645,GO:0043043,GO:0043170,GO:0043226,GO:0043228,GO:0043229,GO:0043232,GO:0043603,GO:0043604,GO:0044237,GO:0044238,GO:…	K02939-ko03010 Ribosome	COG0359-Ribosomal protein L9[J]
E75_GM003127	231.683	108.567	1.09357	0.00697931	0.0446285	up	GO:0003674,GO:0003735,GO:0005198,GO:0005575,GO:0005622,GO:0005623,GO:0005737,GO:0005829,GO:0005840,GO:0006412,GO:0006518,GO:0006807,GO:0008150,GO:0008152,GO:0009058,GO:0009059,GO:0009987,GO:0010467,GO:0015935,GO:0019538,GO:0022626,GO:0022627,GO:0032991,GO:0034641,GO:0034645,GO:0043043,GO:0043170,GO:0043226,GO:0043228,GO:0043229,GO:0043232,GO:0043603,GO:0043604,GO:0044237,GO:0044238,GO:0044249,GO:…	K02963-ko03010 Ribosome	COG0238-Ribosomal protein S18[J]
E75_GM003128	246.507	113.093	1.12411	0.0112327	0.0617176	up	GO:0003674,GO:0003676,GO:0003723,GO:0003735,GO:0005198,GO:0005488,GO:0005575,GO:0005622,GO:0005623,GO:0005737,GO:0005829,GO:0005840,GO:0015935,GO:0019843,GO:0022626,GO:0022627,GO:0032991,GO:0043226,GO:0043228,GO:0043229,GO:0043232,GO:0044391,GO:0044422,GO:0044424,GO:0044444,GO:0044445,GO:0044446,GO:0044464,GO:0070181,GO:0097159,GO:1901363,GO:1990904	K02990-ko03010 Ribosome	COG0360-Ribosomal protein S6[J]
E75_GM003136	1.18	16.3433	-3.79184	0.0100521	0.0570258	down	-	-	-
E75_GM003149	59.83	15.83	1.91821	0.00402586	0.0294932	up	-	K00794-ko00740 Riboflavin metabolism	COG0054-Riboflavin synthase beta-chain[H]
E75_GM003150	128.217	61.7233	1.0547	0.0235661	0.103328	up	-	-	-
E75_GM003152	0.316667	7.80333	-4.62305	0.0289518	0.117793	down	-	-	-
E75_GM003153	9.86333	61.37	-2.63739	0.000549734	0.00712253	down	-	-	-
E75_GM003169	73.3467	359.913	-2.29485	0.00114574	0.0118035	down	-	-	COG2335-Secreted and surface protein containing fasciclin-like repeats[M]
E75_GM003170	250.483	866.957	-1.79125	0.000739675	0.00888508	down	-	-	-
E75_GM003172	937.573	3748.34	-1.99925	2.21e-05	0.000608057	down	-	-	-
E75_GM003173	112.94	53.91	1.06693	0.00216747	0.0190827	up	-	-	COG0488-ATPase components of ABC transporters with duplicated ATPase domains[R]
E75_GM003176	8.63	66.2467	-2.94042	5.34e-06	0.000202969	down	-	-	-
E75_GM003182	191.7	415.7	-1.11669	0.0337847	0.130861	down	-	-	-
E75_GM003191	1377.51	337.75	2.02804	4.63e-13	3.44e-10	up	-	-	-
E75_GM003193	382.767	181.07	1.07992	2.34e-05	0.000625664	up	-	-	COG0526-Thiol-disulfide isomerase and thioredoxins[OC]
E75_GM003208	1027.96	430.603	1.25536	3.02e-07	2.24e-05	up	-	-	COG0745-Response regulators consisting of a CheY-like receiver domain and a winged-helix DNA-binding domain[TK]
E75_GM003209	137.933	39.3667	1.80892	1.66e-12	8.79e-10	up	-	K07636-ko02020 Two-component system	COG5002-Signal transduction histidine kinase[T]
E75_GM003211	19.6767	54.2467	-1.46305	0.0412067	0.149601	down	-	-	-
E75_GM003213	2936.52	1183.03	1.31163	3.83e-06	0.000160236	up	-	-	-
E75_GM003216	2603.71	1104.62	1.23702	8.26e-08	8.45e-06	up	-	-	-
E75_GM003217	558.067	277.627	1.00729	0.00714151	0.0449869	up	-	-	-

## Sheet: 5-2 vs 5-6
Table S4 The differentially expressed genes of cultured at 5℃ for 2 h and cultured at 5℃ for 6 h.
Gene id	MeanTPM (5-2)	MeanTPM (5-6)	log2 FoldChange	pValue	qValue	result	GO	KEGG	COG
E75_GM000005	150.85	75.0067	1.00802	0.0305072	0.436727	up	-	-	-
E75_GM000037	105.323	358.453	-1.76696	0.000699375	0.0547127	down	GO:0003674,GO:0003735,GO:0005198,GO:0005575,GO:0005622,GO:0005623,GO:0005737,GO:0005829,GO:0005840,GO:0015934,GO:0022625,GO:0022626,GO:0032991,GO:0043226,GO:0043228,GO:0043229,GO:0043232,GO:0044391,GO:0044422,GO:0044424,GO:0044444,GO:0044445,GO:0044446,GO:0044464,GO:1990904	K02916-ko03010 Ribosome	COG0291-Ribosomal protein L35[J]
E75_GM000038	690.517	1472.88	-1.09289	0.00562763	0.190777	down	GO:0000027,GO:0003674,GO:0003735,GO:0005198,GO:0005575,GO:0005622,GO:0005623,GO:0005737,GO:0005829,GO:0005840,GO:0006996,GO:0008150,GO:0009987,GO:0015934,GO:0016043,GO:0022607,GO:0022613,GO:0022618,GO:0022625,GO:0022626,GO:0032991,GO:0034622,GO:0042254,GO:0042255,GO:0042273,GO:0043226,GO:0043228,GO:0043229,GO:0043232,GO:0043933,GO:0044085,GO:0044391,GO:0044422,GO:0044424,GO:0044444,GO:0044445,GO:…	K02887-ko03010 Ribosome	COG0292-Ribosomal protein L20[J]
E75_GM000053	9.84667	31.5533	-1.68009	0.0187465	0.376286	down	-	-	-
E75_GM000054	11.4467	29.6833	-1.37473	0.00885966	0.243004	down	-	-	-
E75_GM000084	132.49	59.3667	1.15816	0.000981495	0.0718617	up	-	-	COG4772-Outer membrane receptor for Fe3+-dicitrate[P]
E75_GM000085	113.9	52.8067	1.10898	0.0004616	0.0429531	up	-	-	-
E75_GM000086	708.81	345.857	1.03522	0.0100479	0.259659	up	-	-	-
E75_GM000087	1657.17	794.623	1.06038	0.000133002	0.0150292	up	-	-	-
E75_GM000127	32.2	13.5967	1.24381	0.00381229	0.150826	up	-	-	COG0438-Glycosyltransferase[M]
E75_GM000142	22.6833	10.01	1.18019	0.0272472	0.417745	up	-	-	-
E75_GM000147	15.7433	7.38333	1.0924	0.021671	0.394154	up	-	-	-
E75_GM000154	19.5467	7.70667	1.34274	0.00490107	0.179389	up	-	-	COG0438-Glycosyltransferase[M]
E75_GM000230	797.49	1796.62	-1.17174	1.14e-07	5.8e-05	down	GO:0005575,GO:0005622,GO:0005623,GO:0005737,GO:0005829,GO:0005840,GO:0006412,GO:0006518,GO:0006807,GO:0008150,GO:0008152,GO:0009058,GO:0009059,GO:0009987,GO:0010467,GO:0015934,GO:0019538,GO:0022625,GO:0022626,GO:0032991,GO:0034641,GO:0034645,GO:0043043,GO:0043170,GO:0043226,GO:0043228,GO:0043229,GO:0043232,GO:0043603,GO:0043604,GO:0044237,GO:0044238,GO:0044249,GO:0044260,GO:0044267,GO:0044271,GO:…	K02895-ko03010 Ribosome	COG0198-Ribosomal protein L24[J]
E75_GM000338	62.3	30.2467	1.04246	0.0111735	0.277156	up	-	-	-
E75_GM000401	6.75333	20.0733	-1.57161	0.0382412	0.490226	down	-	-	-
E75_GM000402	10.75	24.9067	-1.2122	0.00915636	0.243314	down	-	-	COG3797-Uncharacterized protein conserved in bacteria[S]
E75_GM000443	18.7167	40.84	-1.12566	0.00189967	0.10538	down	-	-	COG2095-Multiple antibiotic transporter[U]
E75_GM000448	103.597	221.897	-1.09891	0.00161681	0.0930736	down	-	-	COG0607-Rhodanese-related sulfurtransferase[P]
E75_GM000477	10.18	20.77	-1.02876	0.0253965	0.414357	down	-	-	COG3222-Uncharacterized protein conserved in bacteria[S]
E75_GM000530	304.27	94.4867	1.68717	3.19e-05	0.00669354	up	-	-	COG4774-Outer membrane receptor for monomeric catechols[P]
E75_GM000531	48.88	20.6867	1.24054	0.000422662	0.0429531	up	-	-	COG3182-Uncharacterized iron-regulated membrane protein[S]
E75_GM000574	58.2533	20.7033	1.49248	0.000170697	0.0185999	up	-	-	COG4301-Uncharacterized conserved protein[S]
E75_GM000636	20.7867	8.63333	1.26767	0.0418258	0.514235	up	-	-	-
E75_GM000660	6.38667	18.8167	-1.55888	0.0125609	0.294033	down	-	-	-
E75_GM000733	43.39	21.6567	1.00255	0.00649513	0.204515	up	-	-	COG0667-Predicted oxidoreductases (related to aryl-alcohol dehydrogenases)[C]
E75_GM000753	4.06	13.36	-1.71837	0.0270132	0.417745	down	-	-	-
E75_GM000756	67.8967	204.743	-1.5924	0.00115419	0.0733634	down	-	-	COG0776-Bacterial nucleoid DNA-binding protein[L]
E75_GM000766	4.35667	14.3367	-1.71841	0.00736275	0.215998	down	-	-	COG5279-Uncharacterized protein involved in cytokinesis, contains TGc (transglutaminase/protease-like) domain[D]
E75_GM000808	1.32	5.94667	-2.17154	0.0452635	0.527095	down	-	-	-
E75_GM000979	2.34667	6.26333	-1.41632	0.0205803	0.389469	down	-	-	-
E75_GM000986	92.8533	196.607	-1.08229	0.0126248	0.294033	down	-	-	-
E75_GM000994	382.817	160.433	1.25468	2.66e-05	0.00624156	up	-	-	COG2304-Uncharacterized protein containing a von Willebrand factor type A (vWA) domain[R]
E75_GM001035	30.5967	4.65	2.71807	0.0102127	0.259659	up	-	-	-
E75_GM001084	48.06	20.4	1.23627	0.000641894	0.0529302	up	-	K10747-ko03030 DNA replication;ko03410 Base excision repair;ko03420 Nucleotide excision repair;ko03430 Mismatch repair	COG1793-ATP-dependent DNA ligase[L]
E75_GM001085	39.9433	16.7367	1.25494	0.000111222	0.0130661	up	-	-	COG1201-Lhr-like helicases[R]
E75_GM001129	32.4367	68.8267	-1.08534	0.0162516	0.346739	down	-	-	-
E75_GM001221	10.0433	24.4433	-1.2832	0.0303564	0.436727	down	-	-	-
E75_GM001222	2589.78	9773.37	-1.91603	1.34e-21	4.08e-18	down	-	-	-
E75_GM001223	131.623	324.953	-1.30382	6.7e-06	0.0017031	down	-	-	-
E75_GM001234	52.2067	25.5633	1.03016	0.00892052	0.243004	up	-	-	COG0845-Membrane-fusion protein[M]
E75_GM001294	8.19667	16.6333	-1.02097	0.00405669	0.154712	down	-	-	-
E75_GM001383	3.06333	8.42333	-1.45929	0.0251037	0.411782	down	-	-	-
E75_GM001398	1.05	8.35667	-2.99254	0.0240456	0.403821	down	-	-	COG3464-Transposase and inactivated derivatives[L]
E75_GM001400	10.7567	21.9533	-1.02921	0.0487476	0.536948	down	-	-	-
E75_GM001430	15.7033	34.49	-1.13511	0.0433165	0.514235	down	-	-	-
E75_GM001506	3.11333	15.8067	-2.344	0.00352052	0.143215	down	-	-	-
E75_GM001513	25.3833	59.3933	-1.22642	0.0474736	0.536948	down	-	-	-
E75_GM001524	12.44	40.3533	-1.6977	0.00110002	0.0720848	down	-	K01652-ko01210 2-Oxocarboxylic acid metabolism;ko01230 Biosynthesis of amino acids;ko00650 Butanoate metabolism;ko00660 C5-Branched dibasic acid metabolism;ko00290 Valine, leucine and isoleucine biosynthesis;ko00770 Pantothenate and CoA biosynthesis	COG0028-Thiamine pyrophosphate-requiring enzymes [acetolactate synthase, pyruvate dehydrogenase (cytochrome), glyoxylate carboligase, phosphonopyruvate decarboxylase][EH]
E75_GM001525	8.17333	51.47	-2.65474	1.43e-09	1.09e-06	down	-	K01687-ko01210 2-Oxocarboxylic acid metabolism;ko01230 Biosynthesis of amino acids;ko00290 Valine, leucine and isoleucine biosynthesis;ko00770 Pantothenate and CoA biosynthesis	COG0129-Dihydroxyacid dehydratase/phosphogluconate dehydratase[EG]
E75_GM001526	12.07	60.54	-2.32646	6.32e-09	3.86e-06	down	-	K00826-ko01210 2-Oxocarboxylic acid metabolism;ko01230 Biosynthesis of amino acids;ko00270 Cysteine and methionine metabolism;ko00280 Valine, leucine and isoleucine degradation;ko00290 Valine, leucine and isoleucine biosynthesis;ko00770 Pantothenate and CoA biosynthesis	COG0115-Branched-chain amino acid aminotransferase/4-amino-4-deoxychorismate lyase[EH]
E75_GM001547	28.46	5.69	2.32244	0.00426267	0.160561	up	-	-	-
E75_GM001579	14.0367	32.2467	-1.19995	0.0366941	0.490226	down	-	-	-
E75_GM001648	53.9267	25.21	1.097	0.0472694	0.536948	up	-	-	COG0225-Peptide methionine sulfoxide reductase[O]
E75_GM001677	361.59	152.51	1.24545	3.92e-05	0.00669354	up	-	K03628-ko03018 RNA degradation	COG1158-Transcription termination factor[K]
E75_GM001709	4	12.8867	-1.68781	0.0200607	0.387376	down	-	-	COG1522-Transcriptional regulators[K]
E75_GM001779	2.82667	20.4567	-2.8554	3.5e-05	0.00669354	down	-	-	-
E75_GM001830	28.0267	58.7667	-1.0682	0.0120712	0.289995	down	-	K02970-ko03010 Ribosome	COG0828-Ribosomal protein S21[J]
E75_GM001836	588.413	1250.65	-1.08777	0.000664324	0.0533382	down	-	-	COG0250-Transcription antiterminator[K]
E75_GM001872	71.3433	34.3567	1.05419	0.0111374	0.277156	up	-	-	COG1216-Predicted glycosyltransferases[R]
E75_GM001878	786.303	1641.81	-1.06213	0.000464586	0.0429531	down	GO:0003674,GO:0003735,GO:0005198,GO:0005575,GO:0005622,GO:0005623,GO:0005737,GO:0005829,GO:0005840,GO:0015934,GO:0022625,GO:0022626,GO:0032991,GO:0043226,GO:0043228,GO:0043229,GO:0043232,GO:0044391,GO:0044422,GO:0044424,GO:0044444,GO:0044445,GO:0044446,GO:0044464,GO:1990904	K02902-ko03010 Ribosome	COG0227-Ribosomal protein L28[J]
E75_GM001879	42.44	148.233	-1.80437	3.83e-05	0.00669354	down	-	K02913-ko03010 Ribosome	COG0267-Ribosomal protein L33[J]
E75_GM001889	0.53	5.57333	-3.39448	0.00242916	0.121498	down	-	-	COG1018-Flavodoxin reductases (ferredoxin-NADPH reductases) family 1[C]
E75_GM001890	17.8367	39.6	-1.15065	0.000202328	0.0212863	down	-	-	-
E75_GM001896	2.72333	6.30333	-1.21074	0.00650212	0.204515	down	-	-	COG0755-ABC-type transport system involved in cytochrome c biogenesis, permease component[O]
E75_GM001900	0.0001	0.906667	-13.1464	0.00315148	0.135711	down	-	-	COG4772-Outer membrane receptor for Fe3+-dicitrate[P]
E75_GM001913	49.8733	125.193	-1.32782	0.00559053	0.190777	down	-	K13993-ko04141 Protein processing in endoplasmic reticulum	COG0071-Molecular chaperone (small heat shock protein)[O]
E75_GM001918	50.4333	7.39333	2.77008	0.00222092	0.114842	up	-	-	COG1278-Cold shock proteins[K]
E75_GM002062	2.14667	8.48333	-1.98253	0.0476878	0.536948	down	-	-	-
E75_GM002079	280.1	110.713	1.33911	0.00149454	0.0894089	up	-	-	COG4774-Outer membrane receptor for monomeric catechols[P]
E75_GM002080	62.19	25.3933	1.29223	0.00900609	0.243165	up	-	-	COG3182-Uncharacterized iron-regulated membrane protein[S]
E75_GM002149	34.0333	15.35	1.14871	0.0307756	0.436727	up	-	-	-
E75_GM002163	182.947	78.94	1.21259	4.88e-07	0.000166792	up	-	-	-
E75_GM002164	4111.38	598.873	2.7793	2.12e-16	3.24e-13	up	-	K02305-ko00910 Nitrogen metabolism	-
E75_GM002165	1459.66	290.32	2.32991	3.16e-07	0.000137943	up	-	K04561-ko00910 Nitrogen metabolism	COG3256-Nitric oxide reductase large subunit[P]
E75_GM002166	314.473	81.76	1.94347	0.00111045	0.0720848	up	-	-	COG5271-AAA ATPase containing von Willebrand factor type A (vWA) domain[R]
E75_GM002167	65.31	17.27	1.91904	4.92e-07	0.000166792	up	-	-	COG4548-Nitric oxide reductase activation protein[P]
E75_GM002168	26.95	4.95	2.44478	6.14e-05	0.00851312	up	-	-	COG1845-Heme/copper-type cytochrome/quinol oxidase, subunit 3[C]
E75_GM002169	90.35	25.8467	1.80555	0.0030504	0.135711	up	-	-	-
E75_GM002175	588.957	245.26	1.26385	0.0106101	0.267532	up	-	K03517-ko00760 Nicotinate and nicotinamide metabolism	COG0379-Quinolinate synthase[H]
E75_GM002176	72.2733	36.0233	1.00453	0.0220912	0.394154	up	-	K00278-ko00250 Alanine, aspartate and glutamate metabolism;ko00760 Nicotinate and nicotinamide metabolism	COG0029-Aspartate oxidase[H]
E75_GM002189	348.57	843.53	-1.27499	0.0192344	0.377417	down	-	-	COG3197-Uncharacterized protein, possibly involved in nitrogen fixation[P]
E75_GM002220	0.126667	2.02667	-4	0.0469208	0.536948	down	-	-	COG0596-Predicted hydrolases or acyltransferases (alpha/beta hydrolase superfamily) [R]
E75_GM002224	4.41333	13.0633	-1.56558	3.95e-05	0.00669354	down	-	-	COG1680-Beta-lactamase class C and other penicillin binding proteins[V]
E75_GM002225	0.34	3.27667	-3.26862	0.037972	0.490226	down	-	-	COG0044-Dihydroorotase and related cyclic amidohydrolases[F]
E75_GM002236	6.10333	13.92	-1.18949	0.0210411	0.389469	down	-	-	COG2819-Predicted hydrolase of the alpha/beta superfamily[R]
E75_GM002250	1.49667	8.17333	-2.44917	0.00197967	0.105964	down	-	-	-
E75_GM002298	6.12	16.0933	-1.39486	0.0351074	0.481398	down	-	-	-
E75_GM002305	0.406667	2.18333	-2.42461	0.0343584	0.476488	down	-	-	COG4974-Site-specific recombinase XerD[L]
E75_GM002324	11.2	4.38667	1.3523	0.04917	0.536948	up	-	-	COG2860-Predicted membrane protein[S]
E75_GM002356	274.217	136.967	1.00149	0.0117455	0.284408	up	-	-	COG2971-Predicted N-acetylglucosamine kinase[G]
E75_GM002369	2.31667	5.53667	-1.25697	0.0164594	0.348733	down	-	-	-
E75_GM002372	12.1333	32.15	-1.40584	0.0101465	0.259659	down	-	-	COG4104-Uncharacterized conserved protein[S]
E75_GM002389	2.69	5.53333	-1.04054	0.00863555	0.239619	down	-	K02337-ko00230 Purine metabolism;ko00240 Pyrimidine metabolism;ko03030 DNA replication;ko03430 Mismatch repair;ko03440 Homologous recombination	COG0587-DNA polymerase III, alpha subunit[L]
E75_GM002408	92.73	202.343	-1.1257	0.00715916	0.215998	down	-	K01953-ko00250 Alanine, aspartate and glutamate metabolism	COG0367-Asparagine synthase (glutamine-hydrolyzing)[E]
E75_GM002424	21.4067	47.32	-1.14439	0.042923	0.514235	down	-	-	-
E75_GM002435	26.5733	10.2267	1.37764	0.00106787	0.0720848	up	-	K01524-ko00230 Purine metabolism	COG0248-Exopolyphosphatase[FP]
E75_GM002440	7.72667	21.5667	-1.48089	0.00403845	0.154712	down	-	-	-
E75_GM002573	28.29	11.2433	1.33122	0.00195282	0.105964	up	-	-	COG2116-Formate/nitrite family of transporters[P]
E75_GM002579	28.0467	107.217	-1.93463	0.000438087	0.0429531	down	-	-	COG3668-Plasmid stabilization system protein[R]
E75_GM002590	4.16667	9.80667	-1.23487	0.0480522	0.536948	down	-	K10979-ko03450 Non-homologous end-joining	COG1273-Uncharacterized conserved protein[S]
E75_GM002607	7.55667	20.4733	-1.43792	0.0353003	0.481398	down	-	-	-
E75_GM002608	7.78	15.6467	-1.00801	0.0289216	0.426204	down	GO:0000105,GO:0000162,GO:0003674,GO:0003824,GO:0003949,GO:0005575,GO:0005622,GO:0005623,GO:0005737,GO:0006082,GO:0006520,GO:0006547,GO:0006568,GO:0006576,GO:0006586,GO:0006725,GO:0006807,GO:0008150,GO:0008152,GO:0008652,GO:0009058,GO:0009072,GO:0009073,GO:0009308,GO:0009309,GO:0009987,GO:0016053,GO:0016853,GO:0016860,GO:0016861,GO:0018130,GO:0019438,GO:0019752,GO:0034641,GO:0042401,GO:0042430,GO:…	K01814-ko01230 Biosynthesis of amino acids;ko00340 Histidine metabolism	COG0106-Phosphoribosylformimino-5-aminoimidazole carboxamide ribonucleotide (ProFAR) isomerase[E]
E75_GM002609	14.33	32.7567	-1.19275	0.00731128	0.215998	down	-	K02501-ko01230 Biosynthesis of amino acids;ko00340 Histidine metabolism	COG0118-Glutamine amidotransferase[E]
E75_GM002690	69.33	202.913	-1.54931	0.00103635	0.0718617	down	-	-	-
E75_GM002715	1.94667	13.6167	-2.8063	0.00704421	0.215998	down	-	-	-
E75_GM002719	0.786667	6.66333	-3.08242	0.0407077	0.509013	down	-	-	-
E75_GM002799	2.13667	14.58	-2.77056	0.000597707	0.0506557	down	-	-	-
E75_GM002809	23.1167	55.3167	-1.25878	0.0224243	0.39471	down	-	-	-
E75_GM002839	181.31	90.3133	1.00545	0.00174138	0.098388	up	-	-	-
E75_GM002884	272.017	127.997	1.08759	0.000111347	0.0130661	up	-	-	-
E75_GM002910	19.56	56.21	-1.52292	0.0122049	0.290916	down	-	-	-
E75_GM002913	141.113	31.7767	2.15081	4.53e-05	0.00691698	up	-	-	COG2346-Truncated hemoglobins[R]
E75_GM002914	1139.17	147.13	2.95282	6.4e-13	6.51e-10	up	-	-	-
E75_GM002917	18.66	37.5167	-1.00758	0.0160629	0.346739	down	-	K03270-ko00540 Lipopolysaccharide biosynthesis	COG1778-Low specificity phosphatase (HAD superfamily)[R]
E75_GM003008	3.07667	9.47667	-1.62301	0.0370541	0.490226	down	-	-	-
E75_GM003013	40.0667	99.5467	-1.31297	0.00258362	0.127139	down	-	K07798-ko02020 Two-component system	COG0845-Membrane-fusion protein[M]
E75_GM003014	21.3333	44.18	-1.05028	0.0215284	0.394154	down	-	-	COG3544-Uncharacterized protein conserved in bacteria[S]
E75_GM003016	10.7567	36.4467	-1.76056	4.44e-05	0.00691698	down	-	-	-
E75_GM003017	30.1667	66.7833	-1.14653	0.00637719	0.204515	down	-	-	-
E75_GM003019	0.736667	6.56333	-3.15534	0.0307224	0.436727	down	-	-	COG3439-Uncharacterized conserved protein[S]
E75_GM003028	0.0001	3.01	-14.8775	0.031981	0.44965	down	-	-	-
E75_GM003049	14.56	33.6433	-1.20831	0.00320261	0.135711	down	-	-	COG2217-Cation transport ATPase[P]
E75_GM003061	19.5667	67.9333	-1.79572	1.43e-06	0.000436397	down	-	K07787-ko02020 Two-component system	COG3696-Putative silver efflux pump[P]
E75_GM003113	41.6467	20.4033	1.0294	0.0261146	0.417745	up	-	-	COG3911-Predicted ATPase[R]
E75_GM003127	792.053	1668.97	-1.07529	0.00385592	0.150826	down	GO:0003674,GO:0003735,GO:0005198,GO:0005575,GO:0005622,GO:0005623,GO:0005737,GO:0005829,GO:0005840,GO:0006412,GO:0006518,GO:0006807,GO:0008150,GO:0008152,GO:0009058,GO:0009059,GO:0009987,GO:0010467,GO:0015935,GO:0019538,GO:0022626,GO:0022627,GO:0032991,GO:0034641,GO:0034645,GO:0043043,GO:0043170,GO:0043226,GO:0043228,GO:0043229,GO:0043232,GO:0043603,GO:0043604,GO:0044237,GO:0044238,GO:0044249,GO:…	K02963-ko03010 Ribosome	COG0238-Ribosomal protein S18[J]
E75_GM003128	846.83	1827.86	-1.11001	0.00487778	0.179389	down	GO:0003674,GO:0003676,GO:0003723,GO:0003735,GO:0005198,GO:0005488,GO:0005575,GO:0005622,GO:0005623,GO:0005737,GO:0005829,GO:0005840,GO:0015935,GO:0019843,GO:0022626,GO:0022627,GO:0032991,GO:0043226,GO:0043228,GO:0043229,GO:0043232,GO:0044391,GO:0044422,GO:0044424,GO:0044444,GO:0044445,GO:0044446,GO:0044464,GO:0070181,GO:0097159,GO:1901363,GO:1990904	K02990-ko03010 Ribosome	COG0360-Ribosomal protein S6[J]
E75_GM003153	7.33667	21.49	-1.55047	0.0374444	0.490226	down	-	-	-
E75_GM003154	844.967	400.447	1.07728	0.00225845	0.114842	up	-	K00940-ko00230 Purine metabolism;ko00240 Pyrimidine metabolism	COG0105-Nucleoside diphosphate kinase[F]
E75_GM003204	4.46667	0.736667	2.60011	0.0498736	0.541067	up	-	-	COG0325-Predicted enzyme with a TIM-barrel fold[R]

## Sheet: 37-2 vs 37-6
Table S4 The differentially expressed genes of cultured at 37℃ for 2 h and cultured at 37℃ for 6 h.
Gene id	MeanTPM (37-2)	MeanTPM (37-6)	log2 FoldChange	pValue	qValue	result	GO	KEGG	COG
E75_GM000008	63.6767	29.85	1.09303	0.000244787	0.00246171	up	-	K00657-ko00330 Arginine and proline metabolism	COG1670-Acetyltransferases, including N-acetylases of ribosomal proteins[J]
E75_GM000037	76.7867	371.733	-2.27534	5.9e-08	1.93e-06	down	GO:0003674,GO:0003735,GO:0005198,GO:0005575,GO:0005622,GO:0005623,GO:0005737,GO:0005829,GO:0005840,GO:0015934,GO:0022625,GO:0022626,GO:0032991,GO:0043226,GO:0043228,GO:0043229,GO:0043232,GO:0044391,GO:0044422,GO:0044424,GO:0044444,GO:0044445,GO:0044446,GO:0044464,GO:1990904	K02916-ko03010 Ribosome	COG0291-Ribosomal protein L35[J]
E75_GM000038	735.767	2380.06	-1.69368	6.16e-12	5.16e-10	down	GO:0000027,GO:0003674,GO:0003735,GO:0005198,GO:0005575,GO:0005622,GO:0005623,GO:0005737,GO:0005829,GO:0005840,GO:0006996,GO:0008150,GO:0009987,GO:0015934,GO:0016043,GO:0022607,GO:0022613,GO:0022618,GO:0022625,GO:0022626,GO:0032991,GO:0034622,GO:0042254,GO:0042255,GO:0042273,GO:0043226,GO:0043228,GO:0043229,GO:0043232,GO:0043933,GO:0044085,GO:0044391,GO:0044422,GO:0044424,GO:0044444,GO:0044445,GO:…	K02887-ko03010 Ribosome	COG0292-Ribosomal protein L20[J]
E75_GM000063	40.16	84.95	-1.08085	0.00165737	0.0113387	down	-	-	-
E75_GM000066	912.99	1834.27	-1.00654	9.88e-07	2.34e-05	down	-	K10027-ko00906 Carotenoid biosynthesis	COG1233-Phytoene dehydrogenase and related proteins[Q]
E75_GM000067	502.893	1084.26	-1.10838	6.84e-07	1.69e-05	down	-	-	COG1562-Phytoene/squalene synthetase[I]
E75_GM000079	11.1733	33.9067	-1.60151	0.0112236	0.0495998	down	-	-	COG2318-Uncharacterized protein conserved in bacteria[S]
E75_GM000099	40.0967	83.2833	-1.05455	0.0206368	0.0776881	down	-	-	-
E75_GM000106	11.5333	25.4767	-1.14337	0.00880087	0.0410611	down	-	-	-
E75_GM000134	123.187	60.98	1.01444	1e-06	2.36e-05	up	-	-	-
E75_GM000150	11.09	23.9033	-1.10795	0.0139001	0.0580904	down	-	-	-
E75_GM000181	10.09	22.4033	-1.15079	0.0350767	0.115142	down	-	-	COG0745-Response regulators consisting of a CheY-like receiver domain and a winged-helix DNA-binding domain[TK]
E75_GM000183	2.66333	11.09	-2.05795	0.0326758	0.109278	down	-	-	-
E75_GM000202	79.2467	158.55	-1.00052	0.00219854	0.0140293	down	-	-	COG2815-Uncharacterized protein conserved in bacteria[S]
E75_GM000215	2312	829.957	1.47804	2.64e-08	9.87e-07	up	GO:0003674,GO:0003735,GO:0005198,GO:0005575,GO:0005622,GO:0005623,GO:0005737,GO:0005829,GO:0005840,GO:0015934,GO:0022625,GO:0022626,GO:0032991,GO:0043226,GO:0043228,GO:0043229,GO:0043232,GO:0044391,GO:0044422,GO:0044424,GO:0044444,GO:0044445,GO:0044446,GO:0044464,GO:1990904	K02879-ko03010 Ribosome	COG0203-Ribosomal protein L17[J]
E75_GM000216	2523.37	1165.73	1.11412	2.44e-06	5e-05	up	GO:0003674,GO:0003824,GO:0003899,GO:0005575,GO:0005622,GO:0005623,GO:0005737,GO:0006139,GO:0006351,GO:0006354,GO:0006725,GO:0006807,GO:0008150,GO:0008152,GO:0009058,GO:0009059,GO:0009987,GO:0010467,GO:0016070,GO:0016740,GO:0016772,GO:0016779,GO:0018130,GO:0019438,GO:0032774,GO:0034062,GO:0034641,GO:0034645,GO:0034654,GO:0043170,GO:0044237,GO:0044238,GO:0044249,GO:0044260,GO:0044271,GO:0044424,GO:…	K03040-ko00230 Purine metabolism;ko00240 Pyrimidine metabolism;ko03020 RNA polymerase	COG0202-DNA-directed RNA polymerase, alpha subunit/40 kD subunit[K]
E75_GM000221	1413.06	658.78	1.10095	1.45e-08	5.97e-07	up	-	K03076-ko03060 Protein export;ko03070 Bacterial secretion system;ko02024 Quorum sensing	COG0201-Preprotein translocase subunit SecY[U]
E75_GM000224	988.007	441.207	1.16307	6.19e-05	0.000793108	up	GO:0003674,GO:0003735,GO:0005198,GO:0005575,GO:0005622,GO:0005623,GO:0005737,GO:0005829,GO:0005840,GO:0006412,GO:0006518,GO:0006807,GO:0008150,GO:0008152,GO:0009058,GO:0009059,GO:0009987,GO:0010467,GO:0015935,GO:0019538,GO:0022626,GO:0022627,GO:0032991,GO:0034641,GO:0034645,GO:0043043,GO:0043170,GO:0043226,GO:0043228,GO:0043229,GO:0043232,GO:0043603,GO:0043604,GO:0044237,GO:0044238,GO:0044249,GO:…	K02988-ko03010 Ribosome	COG0098-Ribosomal protein S5[J]
E75_GM000234	1119.12	526.503	1.08785	7.55e-06	0.00013346	up	GO:0003674,GO:0003676,GO:0003723,GO:0003735,GO:0005198,GO:0005488,GO:0005575,GO:0005622,GO:0005623,GO:0005737,GO:0005829,GO:0005840,GO:0015934,GO:0019843,GO:0022625,GO:0022626,GO:0032991,GO:0043226,GO:0043228,GO:0043229,GO:0043232,GO:0044391,GO:0044422,GO:0044424,GO:0044444,GO:0044445,GO:0044446,GO:0044464,GO:0097159,GO:1901363,GO:1990904	K02878-ko03010 Ribosome	COG0197-Ribosomal protein L16/L10E[J]
E75_GM000236	65.79	31.4733	1.06374	0.00682039	0.0340999	up	GO:0003674,GO:0003735,GO:0005198,GO:0005575,GO:0005622,GO:0005623,GO:0005737,GO:0005829,GO:0005840,GO:0015934,GO:0022625,GO:0022626,GO:0032991,GO:0043226,GO:0043228,GO:0043229,GO:0043232,GO:0044391,GO:0044422,GO:0044424,GO:0044444,GO:0044445,GO:0044446,GO:0044464,GO:1990904	K02890-ko03010 Ribosome	COG0091-Ribosomal protein L22[J]
E75_GM000238	868.903	319.61	1.44288	2.46e-12	2.26e-10	up	GO:0002181,GO:0003674,GO:0003676,GO:0003723,GO:0003735,GO:0005198,GO:0005488,GO:0005575,GO:0005622,GO:0005623,GO:0005737,GO:0005829,GO:0005840,GO:0006412,GO:0006518,GO:0006807,GO:0008150,GO:0008152,GO:0009058,GO:0009059,GO:0009987,GO:0010467,GO:0015934,GO:0019538,GO:0022625,GO:0022626,GO:0032991,GO:0034641,GO:0034645,GO:0043043,GO:0043170,GO:0043226,GO:0043228,GO:0043229,GO:0043232,GO:0043603,GO:…	K02886-ko03010 Ribosome	COG0090-Ribosomal protein L2[J]
E75_GM000245	229.117	99.5833	1.20211	3.33e-08	1.2e-06	up	GO:0003674,GO:0003735,GO:0005198,GO:0005575,GO:0005622,GO:0005623,GO:0005737,GO:0005840,GO:0006412,GO:0006518,GO:0006807,GO:0008150,GO:0008152,GO:0009058,GO:0009059,GO:0009987,GO:0010467,GO:0019538,GO:0032991,GO:0034641,GO:0034645,GO:0043043,GO:0043170,GO:0043226,GO:0043228,GO:0043229,GO:0043232,GO:0043603,GO:0043604,GO:0044237,GO:0044238,GO:0044249,GO:0044260,GO:0044267,GO:0044271,GO:0044424,GO:…	K02950-ko03010 Ribosome	COG0048-Ribosomal protein S12[J]
E75_GM000251	19.8167	52.8033	-1.41391	6.47e-05	0.000818236	down	-	-	-
E75_GM000255	112.937	272.233	-1.26933	0.000623254	0.00524787	down	-	-	-
E75_GM000260	59.45	160.31	-1.43112	1.37e-05	0.000225869	down	-	-	-
E75_GM000285	12.7533	30.9233	-1.27782	0.00279733	0.0170111	down	-	-	-
E75_GM000288	22506.2	6168.47	1.86734	9.4e-20	4.46e-17	up	-	-	-
E75_GM000295	72.74	163.287	-1.16659	3.53e-05	0.000501841	down	-	-	-
E75_GM000390	245.91	116.643	1.07603	2.24e-07	6.64e-06	up	-	-	COG0637-Predicted phosphatase/phosphohexomutase[R]
E75_GM000391	639.493	285.8	1.16192	4.26e-08	1.48e-06	up	-	-	COG2141-Coenzyme F420-dependent N5,N10-methylene tetrahydromethanopterin reductase and related flavin-dependent oxidoreductases[C]
E75_GM000396	44.6933	20.5233	1.12279	0.000355216	0.00331457	up	-	-	-
E75_GM000399	24.0233	58.5367	-1.2849	1.82e-05	0.000287546	down	-	-	-
E75_GM000422	1.11667	4.68	-2.06731	0.0376358	0.121167	down	-	-	COG1064-Zn-dependent alcohol dehydrogenases[R]
E75_GM000433	4.31667	25.8	-2.57938	7.69e-07	1.87e-05	down	-	-	-
E75_GM000434	0.336667	7.48667	-4.47493	0.00639642	1	down	-	-	-
E75_GM000435	10.4033	29.1633	-1.48711	0.00638697	0.0327519	down	-	-	-
E75_GM000436	12.4167	38.7167	-1.64068	0.00338557	0.0197445	down	-	-	-
E75_GM000437	28.3433	106.86	-1.91464	2.87e-14	5.11e-12	down	-	-	-
E75_GM000446	179.89	84.9533	1.08237	1.23e-08	5.4e-07	up	-	-	COG4874-Uncharacterized protein conserved in bacteria containing a pentein-type domain[S]
E75_GM000450	878.29	226.547	1.95489	1.1e-15	2.61e-13	up	-	K01657-ko01230 Biosynthesis of amino acids;ko00400 Phenylalanine, tyrosine and tryptophan biosynthesis;ko02024 Quorum sensing	COG0147-Anthranilate/para-aminobenzoate synthases component I[EH]
E75_GM000451	93.6167	21.79	2.1031	3.8e-10	2.52e-08	up	-	K01658-ko01230 Biosynthesis of amino acids;ko00400 Phenylalanine, tyrosine and tryptophan biosynthesis;ko02024 Quorum sensing	COG0512-Anthranilate/para-aminobenzoate synthases component II[EH]
E75_GM000452	231.747	43.0267	2.42925	3.93e-16	1.02e-13	up	GO:0000162,GO:0003674,GO:0003824,GO:0004048,GO:0006082,GO:0006520,GO:0006568,GO:0006576,GO:0006586,GO:0006725,GO:0006807,GO:0008150,GO:0008152,GO:0008652,GO:0009058,GO:0009072,GO:0009073,GO:0009308,GO:0009309,GO:0009987,GO:0016053,GO:0016740,GO:0016757,GO:0016763,GO:0018130,GO:0019438,GO:0019752,GO:0034641,GO:0042401,GO:0042430,GO:0042435,GO:0043436,GO:0044106,GO:0044237,GO:0044238,GO:0044249,GO:…	K00766-ko01230 Biosynthesis of amino acids;ko00400 Phenylalanine, tyrosine and tryptophan biosynthesis	COG0547-Anthranilate phosphoribosyltransferase[E]
E75_GM000453	211.83	43.6767	2.27797	1.62e-14	3.29e-12	up	GO:0003674,GO:0003824,GO:0004425,GO:0016829,GO:0016830,GO:0016831	K01609-ko01230 Biosynthesis of amino acids;ko00400 Phenylalanine, tyrosine and tryptophan biosynthesis	COG0134-Indole-3-glycerol phosphate synthase[E]
E75_GM000454	215.31	55.21	1.96341	9.45e-18	3.36e-15	up	-	K01817-ko01230 Biosynthesis of amino acids;ko00400 Phenylalanine, tyrosine and tryptophan biosynthesis	COG0135-Phosphoribosylanthranilate isomerase[E]
E75_GM000455	217.91	36.0733	2.59473	1.47e-24	2.1e-21	up	-	K01696-ko01230 Biosynthesis of amino acids;ko00260 Glycine, serine and threonine metabolism;ko00400 Phenylalanine, tyrosine and tryptophan biosynthesis	COG0133-Tryptophan synthase beta chain[E]
E75_GM000456	293.283	40.71	2.84884	3.78e-26	1.08e-22	up	-	K01695-ko01230 Biosynthesis of amino acids;ko00260 Glycine, serine and threonine metabolism;ko00400 Phenylalanine, tyrosine and tryptophan biosynthesis	COG0159-Tryptophan synthase alpha chain[E]
E75_GM000463	49.5667	105.273	-1.0867	0.00133716	0.00965881	down	-	K03525-ko00770 Pantothenate and CoA biosynthesis	COG1521-Putative transcriptional regulator, homolog of Bvg accessory factor[K]
E75_GM000474	97.0867	197.65	-1.0256	0.000502192	0.00443863	down	-	-	-
E75_GM000477	11.9133	24.2333	-1.02442	0.0444245	0.13698	down	-	-	COG3222-Uncharacterized protein conserved in bacteria[S]
E75_GM000488	47.77	139.747	-1.54864	1.89e-08	7.45e-07	down	-	-	COG1215-Glycosyltransferases, probably involved in cell wall biogenesis[M]
E75_GM000510	25.76	53.18	-1.04575	0.0339423	0.112422	down	-	-	COG3118-Thioredoxin domain-containing protein[O]
E75_GM000539	97	230.773	-1.25042	1.66e-06	3.68e-05	down	-	K01929-ko00300 Lysine biosynthesis;ko00550 Peptidoglycan biosynthesis;ko01502 Vancomycin resistance	COG0770-UDP-N-acetylmuramyl pentapeptide synthase[M]
E75_GM000571	68.27	145.487	-1.09156	0.00586742	0.0307526	down	-	-	-
E75_GM000572	121.233	263.337	-1.11912	0.000335954	0.0031765	down	-	-	-
E75_GM000574	62.4	141.423	-1.1804	0.0023621	0.0148074	down	-	-	COG4301-Uncharacterized conserved protein[S]
E75_GM000608	5.17333	16.16	-1.64326	0.00016242	0.00175094	down	-	-	-
E75_GM000611	21.98	75.0133	-1.77096	1.05e-08	4.74e-07	down	-	-	-
E75_GM000630	36.34	78.5533	-1.11211	5.15e-05	0.000681801	down	-	-	-
E75_GM000631	7.18	33.1333	-2.20623	0.000440112	0.00398904	down	-	-	COG3682-Predicted transcriptional regulator[K]
E75_GM000642	1505.32	3350.45	-1.15428	4.88e-08	1.62e-06	down	-	-	COG2197-Response regulator containing a CheY-like receiver domain and an HTH DNA-binding domain[TK]
E75_GM000643	652.567	2191.85	-1.74795	1.63e-18	6.63e-16	down	-	-	COG2197-Response regulator containing a CheY-like receiver domain and an HTH DNA-binding domain[TK]
E75_GM000647	170.43	68.4767	1.31549	7.42e-06	0.000131909	up	-	-	COG3118-Thioredoxin domain-containing protein[O]
E75_GM000650	356.607	902.217	-1.33914	5.27e-09	2.68e-07	down	-	-	-
E75_GM000660	38.25	78.8767	-1.04414	0.0128489	0.0550859	down	-	-	-
E75_GM000662	42.5133	126.29	-1.57075	0.000384847	0.00352178	down	GO:0001510,GO:0003674,GO:0003824,GO:0005575,GO:0005622,GO:0005623,GO:0005737,GO:0006139,GO:0006396,GO:0006399,GO:0006400,GO:0006725,GO:0006807,GO:0008033,GO:0008150,GO:0008152,GO:0008168,GO:0008170,GO:0008173,GO:0008175,GO:0008757,GO:0009451,GO:0009987,GO:0010467,GO:0016070,GO:0016426,GO:0016430,GO:0016740,GO:0016741,GO:0030488,GO:0032259,GO:0034470,GO:0034641,GO:0034660,GO:0043170,GO:0043412,GO:…	-	-
E75_GM000673	7.17667	18.4167	-1.35963	0.00353637	0.0203324	down	-	K07636-ko02020 Two-component system	COG5002-Signal transduction histidine kinase[T]
E75_GM000674	17.6533	46.88	-1.40903	0.000332006	0.00314963	down	-	K07658-ko02020 Two-component system	COG0745-Response regulators consisting of a CheY-like receiver domain and a winged-helix DNA-binding domain[TK]
E75_GM000705	83.2967	203.317	-1.2874	6.36e-05	0.000811744	down	-	-	COG0537-Diadenosine tetraphosphate (Ap4A) hydrolase and other HIT family hydrolases[FGR]
E75_GM000720	1303.03	441.243	1.56222	2.95e-20	1.68e-17	up	GO:0000096,GO:0003674,GO:0003824,GO:0004013,GO:0005575,GO:0005622,GO:0005623,GO:0005737,GO:0005829,GO:0006082,GO:0006139,GO:0006520,GO:0006534,GO:0006555,GO:0006575,GO:0006725,GO:0006732,GO:0006790,GO:0006807,GO:0008150,GO:0008152,GO:0009066,GO:0009069,GO:0009116,GO:0009119,GO:0009987,GO:0016787,GO:0016801,GO:0016802,GO:0017144,GO:0019752,GO:0033353,GO:0034641,GO:0042278,GO:0043436,GO:0044237,GO:…	K01251-ko00270 Cysteine and methionine metabolism	COG0499-S-adenosylhomocysteine hydrolase[H]
E75_GM000725	6.45333	16.0133	-1.31116	0.0447558	0.137703	down	-	-	COG1040-Predicted amidophosphoribosyltransferases[R]
E75_GM000746	1205.67	485.857	1.31123	5.36e-14	7.27e-12	up	-	K02112-ko00190 Oxidative phosphorylation;ko00195 Photosynthesis	COG0055-F0F1-type ATP synthase, beta subunit[C]
E75_GM000752	19.91	65.1333	-1.7099	0.0106012	0.0474388	down	-	-	COG1476-Predicted transcriptional regulators[K]
E75_GM000753	9.86667	52.04	-2.39899	7.58e-07	1.86e-05	down	-	-	-
E75_GM000764	1546.56	740.11	1.06325	2.46e-10	1.71e-08	up	GO:0003674,GO:0003735,GO:0005198	K02888-ko03010 Ribosome	COG0261-Ribosomal protein L21[J]
E75_GM000765	90.8533	39.8867	1.18763	0.000860586	0.00676582	up	GO:0003674,GO:0003735,GO:0005198,GO:0005575,GO:0005622,GO:0005623,GO:0005737,GO:0005829,GO:0005840,GO:0015934,GO:0022625,GO:0022626,GO:0032991,GO:0043226,GO:0043228,GO:0043229,GO:0043232,GO:0044391,GO:0044422,GO:0044424,GO:0044444,GO:0044445,GO:0044446,GO:0044464,GO:1990904	K02899-ko03010 Ribosome	COG0211-Ribosomal protein L27[J]
E75_GM000766	55.7233	148.357	-1.41272	0.000163243	0.00175317	down	-	-	COG5279-Uncharacterized protein involved in cytokinesis, contains TGc (transglutaminase/protease-like) domain[D]
E75_GM000785	177.337	485.773	-1.45379	6.54e-07	1.68e-05	down	-	-	-
E75_GM000786	175.12	385.203	-1.13728	3.21e-07	8.69e-06	down	-	-	COG1858-Cytochrome c peroxidase[P]
E75_GM000801	58.4	123.827	-1.08428	0.000254129	0.00253772	down	-	-	COG2885-Outer membrane protein and related peptidoglycan-associated (lipo)proteins[M]
E75_GM000814	6.69667	32.9233	-2.2976	0.00616582	0.0319634	down	-	-	-
E75_GM000815	128.577	333.16	-1.37359	7.58e-05	0.000946356	down	-	-	-
E75_GM000829	80.4767	171.673	-1.09302	0.000554983	0.00475747	down	-	-	COG4067-Uncharacterized protein conserved in archaea[O]
E75_GM000836	26.8767	61.5867	-1.19626	0.0271485	0.0949407	down	-	-	-
E75_GM000848	47.0067	17.4	1.43378	8.31e-05	0.00101969	up	-	-	COG4675-Microcystin-dependent protein[S]
E75_GM000851	27.93	56.11	-1.00644	0.0119985	0.0522935	down	-	-	COG2204-Response regulator containing CheY-like receiver, AAA-type ATPase, and DNA-binding domains[T]
E75_GM000883	10.7633	24.6133	-1.19332	0.0382602	0.122347	down	GO:0003674,GO:0003824,GO:0004385,GO:0005575,GO:0005622,GO:0005623,GO:0005737,GO:0005829,GO:0006139,GO:0006163,GO:0006725,GO:0006753,GO:0006793,GO:0006796,GO:0006807,GO:0008150,GO:0008152,GO:0009058,GO:0009116,GO:0009117,GO:0009119,GO:0009123,GO:0009126,GO:0009132,GO:0009135,GO:0009150,GO:0009161,GO:0009165,GO:0009167,GO:0009179,GO:0009185,GO:0009259,GO:0009987,GO:0016301,GO:0016310,GO:0016740,GO:…	K00942-ko00230 Purine metabolism	COG0194-Guanylate kinase[F]
E75_GM000885	96.61	227.587	-1.23617	0.000113899	0.00129297	down	-	K00057-ko00564 Glycerophospholipid metabolism	COG0240-Glycerol-3-phosphate dehydrogenase[C]
E75_GM000893	179.703	464.737	-1.3708	0.0017835	0.0119997	down	-	-	-
E75_GM000968	38.36	78.8633	-1.03975	0.000366036	0.00340437	down	-	K09808-ko02010 ABC transporters	COG4591-ABC-type transport system, involved in lipoprotein release, permease component[M]
E75_GM000988	38.13	88.0733	-1.20778	0.0112848	0.049793	down	-	-	-
E75_GM000989	95.0167	196.153	-1.04573	9.05e-05	0.0010964	down	-	-	-
E75_GM000990	227.557	94.7267	1.26438	1.61e-09	9.14e-08	up	-	-	-
E75_GM000993	54.9467	27.08	1.0208	0.00158303	0.0110154	up	-	-	-
E75_GM000994	86.13	40.8567	1.07594	4.76e-06	9.27e-05	up	-	-	COG2304-Uncharacterized protein containing a von Willebrand factor type A (vWA) domain[R]
E75_GM001003	1222.82	2838.73	-1.21504	8.04e-10	5.08e-08	down	-	K00452-ko00380 Tryptophan metabolism	-
E75_GM001004	3018.1	12812.5	-2.08584	1.97e-23	1.4e-20	down	-	-	COG2340-Uncharacterized protein with SCP/PR1 domains[S]
E75_GM001012	3.40667	14.12	-2.05131	0.00382133	0.0217076	down	-	-	-
E75_GM001013	11.29	40.1133	-1.82904	0.000697568	0.00567222	down	-	-	-
E75_GM001022	10.2033	25.63	-1.32879	0.0167705	0.0669407	down	-	-	COG2954-Uncharacterized protein conserved in bacteria[S]
E75_GM001033	246.55	119.423	1.0458	3.94e-08	1.38e-06	up	-	-	COG1105-Fructose-1-phosphate kinase and related fructose-6-phosphate kinase (PfkB)[G]
E75_GM001064	2305.06	755.063	1.61014	5.26e-14	7.27e-12	up	GO:0003674,GO:0003824,GO:0005215,GO:0005575,GO:0005622,GO:0005623,GO:0006139,GO:0006163,GO:0006164,GO:0006725,GO:0006753,GO:0006754,GO:0006793,GO:0006796,GO:0006807,GO:0006810,GO:0006811,GO:0006812,GO:0008150,GO:0008152,GO:0008324,GO:0009058,GO:0009117,GO:0009123,GO:0009124,GO:0009126,GO:0009127,GO:0009141,GO:0009142,GO:0009144,GO:0009145,GO:0009150,GO:0009152,GO:0009156,GO:0009161,GO:0009165,GO:…	K02110-ko00190 Oxidative phosphorylation;ko00195 Photosynthesis	COG0636-F0F1-type ATP synthase, subunit c/Archaeal/vacuolar-type H+-ATPase, subunit K[C]
E75_GM001074	201.19	498.62	-1.30938	4.17e-06	8.36e-05	down	-	-	-
E75_GM001075	154.643	315.09	-1.02682	0.000381235	0.00350236	down	-	-	COG2764-Uncharacterized protein conserved in bacteria[S]
E75_GM001092	43.06	88.6833	-1.04231	0.00264635	0.0162383	down	-	-	-
E75_GM001097	66.3233	161.887	-1.2874	2.42e-06	5e-05	down	-	-	COG3409-Putative peptidoglycan-binding domain-containing protein[M]
E75_GM001115	51.2967	157.13	-1.61502	6.23e-06	0.000117389	down	-	K00526-ko00230 Purine metabolism;ko00240 Pyrimidine metabolism	COG0208-Ribonucleotide reductase, beta subunit[F]
E75_GM001117	39.1133	97.8167	-1.32242	0.0007657	0.00610415	down	-	-	-
E75_GM001123	29.2167	68.0767	-1.22037	0.0217777	0.0804999	down	-	-	COG1918-Fe2+ transport system protein A[P]
E75_GM001125	182.007	86.7	1.06989	0.000517899	0.00451367	up	-	-	-
E75_GM001140	16.13	53.6833	-1.73473	1.04e-06	2.42e-05	down	-	-	-
E75_GM001155	664.567	292.39	1.18452	2.11e-13	2.41e-11	up	-	K01749-ko00860 Porphyrin and chlorophyll metabolism	COG0181-Porphobilinogen deaminase[H]
E75_GM001157	372.14	177.5	1.06803	1.11e-05	0.000188396	up	-	K01599-ko00860 Porphyrin and chlorophyll metabolism	COG0407-Uroporphyrinogen-III decarboxylase[H]
E75_GM001163	19.1933	6.76	1.50551	0.02402	0.0868625	up	-	-	-
E75_GM001179	1253.37	2769.77	-1.14396	1.6e-08	6.52e-07	down	-	-	COG1595-DNA-directed RNA polymerase specialized sigma subunit, sigma24 homolog[K]
E75_GM001200	53.05	167.55	-1.65917	0.000186604	0.00195968	down	-	-	-
E75_GM001213	444.953	205.71	1.11304	4.75e-10	3.07e-08	up	GO:0003674,GO:0003676,GO:0003723,GO:0005488,GO:0005575,GO:0005622,GO:0005623,GO:0005737,GO:0005829,GO:0005840,GO:0006412,GO:0006518,GO:0006807,GO:0008097,GO:0008150,GO:0008152,GO:0009058,GO:0009059,GO:0009987,GO:0010467,GO:0015934,GO:0019538,GO:0019843,GO:0022625,GO:0022626,GO:0032991,GO:0034641,GO:0034645,GO:0043043,GO:0043170,GO:0043226,GO:0043228,GO:0043229,GO:0043232,GO:0043603,GO:0043604,GO:…	K02897-ko03010 Ribosome	COG1825-Ribosomal protein L25 (general stress protein Ctc)[J]
E75_GM001221	126.607	38.5167	1.7168	4.91e-07	1.31e-05	up	-	-	-
E75_GM001260	7.59333	15.82	-1.05894	0.0138184	0.0580712	down	-	-	COG0739-Membrane proteins related to metalloendopeptidases[M]
E75_GM001265	191.783	55.3567	1.79265	2.22e-13	2.44e-11	up	GO:0003674,GO:0003676,GO:0003723,GO:0003746,GO:0005488,GO:0006412,GO:0006414,GO:0006518,GO:0006807,GO:0008135,GO:0008150,GO:0008152,GO:0009058,GO:0009059,GO:0009987,GO:0010467,GO:0019538,GO:0034641,GO:0034645,GO:0043043,GO:0043170,GO:0043603,GO:0043604,GO:0044237,GO:0044238,GO:0044249,GO:0044260,GO:0044267,GO:0044271,GO:0071704,GO:0097159,GO:1901363,GO:1901564,GO:1901566,GO:1901576	-	COG0264-Translation elongation factor Ts[J]
E75_GM001267	372.333	156.537	1.25009	1.17e-09	7.11e-08	up	GO:0000462,GO:0003674,GO:0003676,GO:0003723,GO:0003735,GO:0005198,GO:0005488,GO:0005575,GO:0005622,GO:0005623,GO:0005737,GO:0005829,GO:0005840,GO:0006139,GO:0006364,GO:0006396,GO:0006412,GO:0006518,GO:0006725,GO:0006807,GO:0008150,GO:0008152,GO:0009058,GO:0009059,GO:0009987,GO:0010467,GO:0015935,GO:0016070,GO:0016072,GO:0019538,GO:0022613,GO:0022626,GO:0022627,GO:0030490,GO:0032991,GO:0034470,GO:…	K02996-ko03010 Ribosome	COG0103-Ribosomal protein S9[J]
E75_GM001270	12.0133	25.3533	-1.07754	0.0116192	0.0510314	down	-	-	-
E75_GM001277	86.4467	41	1.07619	0.00344383	0.0200023	up	-	-	-
E75_GM001296	660.677	296.233	1.15721	2.1e-13	2.41e-11	up	-	-	-
E75_GM001310	80.7733	204.41	-1.33951	9.85e-05	0.00116308	down	-	-	-
E75_GM001312	10.02	48.03	-2.26105	3.12e-08	1.14e-06	down	-	-	-
E75_GM001320	2440.1	1189.78	1.03625	0.000240956	0.00243178	up	-	-	-
E75_GM001332	509.65	1557.68	-1.61182	6.82e-06	0.000124953	down	-	-	-
E75_GM001338	81.61	168.853	-1.04895	3.15e-05	0.00045939	down	-	-	-
E75_GM001343	18.8933	38.84	-1.03967	0.0119281	0.0520666	down	-	K01776-ko00471 D-Glutamine and D-glutamate metabolism	COG0796-Glutamate racemase[M]
E75_GM001344	52.8367	114.483	-1.11553	0.00473762	0.025789	down	-	-	COG2825-Outer membrane protein[M]
E75_GM001384	9.39	19.1267	-1.02639	0.0437621	0.135377	down	-	-	-
E75_GM001390	1437.32	3432.44	-1.25585	5.22e-06	9.96e-05	down	-	-	-
E75_GM001394	297.27	141.4	1.07199	3.73e-05	0.000523314	up	-	-	-
E75_GM001402	10.22	25.49	-1.31854	0.00193026	0.0128054	down	-	K11927-ko03018 RNA degradation	COG0513-Superfamily II DNA and RNA helicases[LKJ]
E75_GM001411	5.38333	18.3967	-1.77287	0.0128521	0.0550859	down	-	-	-
E75_GM001426	98.69	48.7567	1.0173	4.29e-05	0.000584313	up	-	K10026-ko00790 Folate biosynthesis	COG0602-Organic radical activating enzymes[O]
E75_GM001431	360.147	720.67	-1.00075	0.000813493	0.00644903	down	-	K00525-ko00230 Purine metabolism;ko00240 Pyrimidine metabolism	COG0209-Ribonucleotide reductase, alpha subunit[F]
E75_GM001460	330.313	160.963	1.0371	0.000846689	0.00667501	up	-	-	-
E75_GM001465	228.787	97.6733	1.22797	2.18e-07	6.53e-06	up	-	K08968-ko00270 Cysteine and methionine metabolism	COG1956-GAF domain-containing protein[T]
E75_GM001470	608.2	276.373	1.13793	6.7e-07	1.69e-05	up	-	-	-
E75_GM001480	14.9867	37.53	-1.32436	0.000508888	0.00446392	down	-	K00384-ko00240 Pyrimidine metabolism;ko00450 Selenocompound metabolism	COG0492-Thioredoxin reductase[O]
E75_GM001487	0.0001	2.57	-14.6495	0.0334908	1	down	-	-	COG1595-DNA-directed RNA polymerase specialized sigma subunit, sigma24 homolog[K]
E75_GM001494	10.44	22.5733	-1.1125	0.0217764	0.0804999	down	-	-	-
E75_GM001495	86.1267	255.92	-1.57116	1.26e-05	0.000211301	down	-	-	COG3668-Plasmid stabilization system protein[R]
E75_GM001496	268.11	600.037	-1.16223	0.00150135	0.0105502	down	-	-	COG3609-Predicted transcriptional regulators containing the CopG/Arc/MetJ DNA-binding domain[K]
E75_GM001498	10.0767	26.3733	-1.38806	0.0306417	0.104189	down	-	-	COG1512-Beta-propeller domains of methanol dehydrogenase type[R]
E75_GM001506	13.16	50.6367	-1.94402	3.99e-05	0.000549028	down	-	-	-
E75_GM001512	64.22	135.827	-1.08067	0.0084833	0.0400389	down	-	-	-
E75_GM001530	14.54	62.1167	-2.09495	1.53e-06	3.44e-05	down	-	-	-
E75_GM001533	15.6833	41.9867	-1.4207	0.015059	0.0616659	down	-	-	COG5499-Predicted transcription regulator containing HTH domain[K]
E75_GM001539	7.14667	22.8167	-1.67475	0.00990195	0.0450895	down	-	-	-
E75_GM001540	98.3133	277.583	-1.49746	1.95e-08	7.58e-07	down	-	-	-
E75_GM001541	0.0001	5.2	-15.6662	0.0268499	1	down	-	-	COG1396-Predicted transcriptional regulators[K]
E75_GM001545	2.12333	8.83667	-2.05717	0.0352138	1	down	-	-	-
E75_GM001557	39.4033	83.4967	-1.0834	0.00178775	0.0119998	down	-	-	-
E75_GM001558	10.7167	26.8633	-1.32578	0.0330494	0.110177	down	-	-	-
E75_GM001597	24.1	74.0933	-1.62031	0.000301872	0.0029222	down	-	-	-
E75_GM001603	1544.94	565.877	1.44899	4.78e-11	3.78e-09	up	-	K00294-ko00250 Alanine, aspartate and glutamate metabolism;ko00330 Arginine and proline metabolism	COG1012-NAD-dependent aldehyde dehydrogenases[C]
E75_GM001611	1432.68	582.437	1.29854	4.31e-14	6.82e-12	up	-	-	COG1726-Na+-transporting NADH:ubiquinone oxidoreductase, subunit NqrA[C]
E75_GM001612	826.59	310.35	1.41328	1.98e-14	3.75e-12	up	-	-	COG1805-Na+-transporting NADH:ubiquinone oxidoreductase, subunit NqrB[C]
E75_GM001613	107.227	50.3833	1.08965	6.47e-06	0.000121083	up	-	-	COG2869-Na+-transporting NADH:ubiquinone oxidoreductase, subunit NqrC[C]
E75_GM001614	1378.1	614.18	1.16594	2.65e-12	2.36e-10	up	-	-	COG1347-Na+-transporting NADH:ubiquinone oxidoreductase, subunit NqrD[C]
E75_GM001615	777.09	343.37	1.17832	4.92e-13	5.18e-11	up	-	-	COG2209-Na+-transporting NADH:ubiquinone oxidoreductase, subunit NqrE[C]
E75_GM001625	47.6433	127.19	-1.41664	5.78e-07	1.49e-05	down	-	-	COG1876-D-alanyl-D-alanine carboxypeptidase[M]
E75_GM001646	466.827	158.097	1.56208	6.85e-06	0.000124953	up	-	-	-
E75_GM001647	20.0867	41.4933	-1.04664	0.0133956	0.0567322	down	-	-	COG2227-2-polyprenyl-3-methyl-5-hydroxy-6-metoxy-1,4-benzoquinol methylase[H]
E75_GM001648	60.5033	166.26	-1.45835	0.000340488	0.00320871	down	-	-	COG0225-Peptide methionine sulfoxide reductase[O]
E75_GM001656	346.957	173.327	1.00126	1.54e-05	0.000249632	up	-	-	COG1215-Glycosyltransferases, probably involved in cell wall biogenesis[M]
E75_GM001665	91.4233	225.627	-1.3033	0.00055129	0.0047401	down	-	-	-
E75_GM001708	267.79	64.56	2.05239	1.37e-16	3.91e-14	up	-	-	-
E75_GM001718	15.7533	37.6467	-1.25687	0.00578893	0.0305098	down	-	-	COG2197-Response regulator containing a CheY-like receiver domain and an HTH DNA-binding domain[TK]
E75_GM001722	181.24	86.3533	1.06958	0.0116478	0.0510779	up	-	-	-
E75_GM001730	190.557	417.197	-1.13051	2.47e-05	0.000372163	down	-	-	COG0484-DnaJ-class molecular chaperone with C-terminal Zn finger domain[O]
E75_GM001736	21.2433	44.9033	-1.07981	0.0152787	0.0623571	down	-	-	COG2326-Uncharacterized conserved protein[S]
E75_GM001753	2454.99	692.513	1.8258	1.4e-14	3.07e-12	up	-	-	COG1764-Predicted redox protein, regulator of disulfide bond formation[O]
E75_GM001754	88.9067	206.303	-1.2144	0.000112339	0.00128401	down	-	-	-
E75_GM001755	80.32	227.907	-1.50461	7.59e-09	3.49e-07	down	-	-	COG1595-DNA-directed RNA polymerase specialized sigma subunit, sigma24 homolog[K]
E75_GM001774	67.3567	137.513	-1.02968	1.48e-05	0.000241483	down	-	-	-
E75_GM001794	3005.13	1332.04	1.17378	7.38e-09	3.44e-07	up	-	-	-
E75_GM001814	147.827	313.573	-1.0849	7.71e-08	2.44e-06	down	-	-	COG1729-Uncharacterized protein conserved in bacteria[S]
E75_GM001815	154.663	324.443	-1.06884	1.32e-06	2.98e-05	down	-	-	-
E75_GM001822	1987.82	777.98	1.35338	7.33e-08	2.34e-06	up	-	-	-
E75_GM001830	43.5367	6.15333	2.82279	3.23e-05	0.00046562	up	-	K02970-ko03010 Ribosome	COG0828-Ribosomal protein S21[J]
E75_GM001837	3280.24	736.497	2.15505	1.96e-12	1.92e-10	up	GO:0000027,GO:0003674,GO:0003676,GO:0003723,GO:0003735,GO:0005198,GO:0005488,GO:0005575,GO:0005622,GO:0005623,GO:0005737,GO:0005829,GO:0005840,GO:0006412,GO:0006518,GO:0006807,GO:0006996,GO:0008150,GO:0008152,GO:0009058,GO:0009059,GO:0009987,GO:0010467,GO:0015934,GO:0016043,GO:0019538,GO:0019843,GO:0022607,GO:0022613,GO:0022618,GO:0022625,GO:0022626,GO:0032991,GO:0034622,GO:0034641,GO:0034645,GO:…	K02867-ko03010 Ribosome	COG0080-Ribosomal protein L11[J]
E75_GM001838	1997.63	775.52	1.36506	0.0153865	0.0625096	up	GO:0000470,GO:0003674,GO:0003676,GO:0003723,GO:0005488,GO:0005575,GO:0005622,GO:0005623,GO:0005737,GO:0005829,GO:0005840,GO:0006139,GO:0006364,GO:0006396,GO:0006412,GO:0006518,GO:0006725,GO:0006807,GO:0008150,GO:0008152,GO:0009058,GO:0009059,GO:0009987,GO:0010467,GO:0015934,GO:0016070,GO:0016072,GO:0019538,GO:0022613,GO:0022625,GO:0022626,GO:0032991,GO:0034470,GO:0034641,GO:0034645,GO:0034660,GO:…	K02863-ko03010 Ribosome	COG0081-Ribosomal protein L1[J]
E75_GM001840	764.097	316.3	1.27246	6.52e-09	3.2e-07	up	-	K02935-ko03010 Ribosome	COG0222-Ribosomal protein L7/L12[J]
E75_GM001863	644.423	1546.81	-1.26322	0.000227405	0.00230319	down	-	-	-
E75_GM001868	59.5267	132.207	-1.15119	0.00284537	0.0171389	down	-	-	-
E75_GM001870	69.85	24.7567	1.49644	2.32e-10	1.71e-08	up	-	-	-
E75_GM001906	2.58333	11.58	-2.16433	0.036672	1	down	-	-	COG0782-Transcription elongation factor[K]
E75_GM001919	8.05	18.9967	-1.23869	0.000114032	0.00129297	down	-	-	COG3227-Zinc metalloprotease (elastase)[E]
E75_GM001933	24.9767	80.5433	-1.68918	0.00379229	0.0215857	down	-	-	-
E75_GM001981	24.8133	84.4333	-1.7667	0.00283709	0.0171389	down	-	-	-
E75_GM001994	14.2533	30.12	-1.07942	0.0369648	0.119505	down	-	-	-
E75_GM002015	945.17	424.267	1.1556	1.64e-09	9.14e-08	up	-	-	-
E75_GM002039	276.047	609.653	-1.14308	4.72e-08	1.6e-06	down	-	-	-
E75_GM002050	326.5	132.793	1.2979	7.12e-08	2.3e-06	up	-	-	-
E75_GM002062	4.51	12.29	-1.44629	0.0180162	0.0706253	down	-	-	-
E75_GM002063	20.3433	46.1833	-1.18282	0.000592714	0.00500553	down	-	K01081-ko00230 Purine metabolism;ko00240 Pyrimidine metabolism;ko00760 Nicotinate and nicotinamide metabolism	-
E75_GM002067	23.0867	52.09	-1.17395	0.00486477	0.0261229	down	-	-	-
E75_GM002105	112.733	50.9467	1.14585	2.06e-05	0.000317028	up	-	-	-
E75_GM002108	37.5333	12.5667	1.57857	4.42e-09	2.29e-07	up	-	-	-
E75_GM002110	65.16	19.37	1.75016	2.36e-10	1.71e-08	up	-	-	COG0845-Membrane-fusion protein[M]
E75_GM002111	43.5133	14.2833	1.60712	3.39e-14	5.68e-12	up	-	-	COG0841-Cation/multidrug efflux pump[V]
E75_GM002112	28.37	6.16667	2.2018	0.000942647	0.00724931	up	-	-	-
E75_GM002122	431.127	1022.61	-1.24607	0.000521037	0.00451367	down	-	-	-
E75_GM002125	673.273	1534.39	-1.1884	4.89e-08	1.62e-06	down	-	-	-
E75_GM002134	4090.7	13145.1	-1.6841	6.79e-06	0.000124953	down	-	-	-
E75_GM002135	52.0267	219.73	-2.07841	3.74e-12	3.22e-10	down	-	-	-
E75_GM002136	10.3833	52.1367	-2.32803	5.35e-07	1.41e-05	down	-	-	-
E75_GM002137	9.81667	50.5733	-2.36507	1.44e-08	5.97e-07	down	-	-	-
E75_GM002138	6.25667	25.72	-2.03942	5.77e-06	0.00010957	down	-	-	-
E75_GM002139	2.09667	10.8	-2.36486	0.0379542	1	down	-	-	-
E75_GM002140	18.3267	51.4433	-1.48904	9.5e-05	0.00114042	down	-	-	COG1611-Predicted Rossmann fold nucleotide-binding protein[R]
E75_GM002141	10.68	36.2433	-1.7628	4.93e-06	9.55e-05	down	-	-	COG0842-ABC-type multidrug transport system, permease component[V]
E75_GM002142	3.96333	15.6167	-1.9783	0.000289862	0.00284465	down	-	-	COG0842-ABC-type multidrug transport system, permease component[V]
E75_GM002143	8.55	26.9733	-1.65754	0.000447492	0.00404306	down	-	-	COG1131-ABC-type multidrug transport system, ATPase component[V]
E75_GM002144	12.6	72.4567	-2.52369	9.62e-14	1.25e-11	down	-	-	COG1131-ABC-type multidrug transport system, ATPase component[V]
E75_GM002145	12.7967	58.1267	-2.18343	6.16e-05	0.000792778	down	-	-	-
E75_GM002146	30.4633	90.4933	-1.57074	0.000182692	0.00193037	down	-	-	-
E75_GM002147	5.59333	17.76	-1.66685	0.00191217	0.0127151	down	-	-	COG0845-Membrane-fusion protein[M]
E75_GM002148	2.23667	6.39	-1.51447	0.0281981	0.0977489	down	-	-	-
E75_GM002153	2173.52	6060.45	-1.47939	5.94e-05	0.000768564	down	-	-	COG2335-Secreted and surface protein containing fasciclin-like repeats[M]
E75_GM002154	2800.21	5629.57	-1.00749	0.00105079	0.00799615	down	-	K00376-ko00910 Nitrogen metabolism	COG4263-Nitrous oxide reductase[C]
E75_GM002161	0.0001	8.45667	-16.3678	0.0331372	1	down	-	-	-
E75_GM002181	26.8333	60.1133	-1.16366	0.00520912	0.0277106	down	-	-	COG1018-Flavodoxin reductases (ferredoxin-NADPH reductases) family 1[C]
E75_GM002182	171.477	427.477	-1.31783	9.04e-08	2.83e-06	down	-	-	COG2128-Uncharacterized conserved protein[S]
E75_GM002183	17.6333	74.91	-2.08685	2.52e-07	7.11e-06	down	-	-	COG4221-Short-chain alcohol dehydrogenase of unknown specificity[R]
E75_GM002186	1273.35	2961.98	-1.21793	1.32e-05	0.000219106	down	-	-	COG2846-Regulator of cell morphogenesis and NO signaling[D]
E75_GM002199	694.457	2034.71	-1.55087	1.95e-13	2.41e-11	down	-	-	COG1262-Uncharacterized conserved protein[S]
E75_GM002206	95.6033	203.253	-1.08815	0.00820555	0.038862	down	-	-	COG2388-Predicted acetyltransferase[R]
E75_GM002224	9.63333	27.8433	-1.53122	9.26e-06	0.000160635	down	-	-	COG1680-Beta-lactamase class C and other penicillin binding proteins[V]
E75_GM002246	73.26	182.32	-1.31538	0.00914657	0.042396	down	-	-	COG1396-Predicted transcriptional regulators[K]
E75_GM002272	147.88	373.857	-1.33806	0.000301714	0.0029222	down	-	-	-
E75_GM002273	100.327	328.357	-1.71056	1.45e-09	8.4e-08	down	-	-	-
E75_GM002294	6.65	24.6333	-1.88919	5.55e-09	2.77e-07	down	-	-	COG1506-Dipeptidyl aminopeptidases/acylaminoacyl-peptidases[E]
E75_GM002295	71.84	188.667	-1.39298	7.2e-06	0.000128904	down	-	-	-
E75_GM002296	43.66	92.25	-1.07924	3.7e-05	0.000521627	down	-	-	-
E75_GM002309	10.72	25.81	-1.26763	0.00724824	0.0355664	down	-	-	-
E75_GM002310	4.13333	15.4233	-1.89974	1.95e-05	0.000305176	down	-	-	COG1983-Putative stress-responsive transcriptional regulator[KT]
E75_GM002311	15.2033	60.7133	-1.99763	9.83e-05	0.00116308	down	-	-	COG1695-Predicted transcriptional regulators[K]
E75_GM002313	2.58667	20.6433	-2.99651	0.000106645	0.00123379	down	-	-	COG3296-Uncharacterized protein conserved in bacteria[S]
E75_GM002325	42.9367	129.98	-1.59801	0.00026747	0.00264312	down	-	-	COG1943-Transposase and inactivated derivatives[L]
E75_GM002330	4.81333	18.79	-1.96486	0.00295885	0.0176909	down	-	-	COG1595-DNA-directed RNA polymerase specialized sigma subunit, sigma24 homolog[K]
E75_GM002345	32.9833	90.0433	-1.44888	1.71e-06	3.78e-05	down	-	-	-
E75_GM002354	120.013	250.047	-1.059	2.89e-05	0.000428262	down	-	K00850-ko01200 Carbon metabolism;ko01230 Biosynthesis of amino acids;ko00010 Glycolysis / Gluconeogenesis;ko00030 Pentose phosphate pathway;ko00051 Fructose and mannose metabolism;ko00052 Galactose metabolism;ko00680 Methane metabolism;ko03018 RNA degradation;ko04152 AMPK signaling pathway;ko05230 Central carbon metabolism in cancer	COG0205-6-phosphofructokinase[G]
E75_GM002358	13.7467	39.7467	-1.53175	0.0101239	0.0458601	down	-	-	-
E75_GM002368	5.15667	13.2733	-1.36402	0.00297137	0.0177285	down	-	-	-
E75_GM002369	5.44667	14.7267	-1.43499	0.000126225	0.00140326	down	-	-	-
E75_GM002376	10.4167	45.54	-2.12824	0.000140995	0.00154467	down	-	-	-
E75_GM002379	1.47	5.89333	-2.00327	0.0477835	0.144344	down	-	-	-
E75_GM002393	25.6867	52.86	-1.04116	0.00237519	0.0148241	down	-	-	COG0385-Predicted Na+-dependent transporter[R]
E75_GM002394	3205.33	9319.96	-1.53985	9.6e-13	9.76e-11	down	-	-	-
E75_GM002413	113.813	48.6733	1.22547	2.42e-12	2.26e-10	up	-	K03701-ko03420 Nucleotide excision repair	COG0178-Excinuclease ATPase subunit[L]
E75_GM002461	63.7533	159.083	-1.31921	3.08e-06	6.27e-05	down	-	-	-
E75_GM002462	15.0267	42.1667	-1.48858	0.0029294	0.0175518	down	-	-	COG1607-Acyl-CoA hydrolase[I]
E75_GM002468	69.77	328.417	-2.23485	4.76e-24	4.52e-21	down	-	K02557-ko02030 Bacterial chemotaxis;ko02040 Flagellar assembly	COG1360-Flagellar motor protein[N]
E75_GM002487	52.9833	164.71	-1.63632	1.77e-06	3.85e-05	down	-	-	COG1278-Cold shock proteins[K]
E75_GM002495	5.95333	12.46	-1.06553	0.0259779	0.0918097	down	-	-	-
E75_GM002498	3.15333	7.89333	-1.32376	0.0108062	0.0482045	down	-	-	COG4585-Signal transduction histidine kinase[T]
E75_GM002501	66.9467	143.13	-1.09624	4.03e-07	1.08e-05	down	-	-	-
E75_GM002518	411.75	196.493	1.06729	7.1e-06	0.000127949	up	-	-	COG0791-Cell wall-associated hydrolases (invasion-associated proteins)[M]
E75_GM002532	71.0733	158.047	-1.15297	4.18e-05	0.000572445	down	-	-	COG0860-N-acetylmuramoyl-L-alanine amidase[M]
E75_GM002543	225.83	83.1867	1.44081	2.44e-10	1.71e-08	up	-	-	-
E75_GM002577	14.3267	52.3333	-1.86903	0.00133631	0.00965881	down	-	-	-
E75_GM002586	1.80667	8.95667	-2.30963	0.00435799	0.02413	down	-	-	COG2988-Succinylglutamate desuccinylase[E]
E75_GM002633	29.7367	78.0233	-1.39166	0.0321434	0.108005	down	-	-	-
E75_GM002638	17.1633	42.31	-1.30167	0.0124323	0.0536908	down	-	K01735-ko01230 Biosynthesis of amino acids;ko00400 Phenylalanine, tyrosine and tryptophan biosynthesis	COG0337-3-dehydroquinate synthetase[E]
E75_GM002640	1921.35	778.54	1.30327	1.09e-09	6.73e-08	up	-	-	COG0693-Putative intracellular protease/amidase[R]
E75_GM002651	62.51	151.85	-1.28049	0.000151829	0.00165557	down	-	K01338-ko04112 Cell cycle - Caulobacter	COG0466-ATP-dependent Lon protease, bacterial type[O]
E75_GM002678	9.43	24.4667	-1.37549	0.000352446	0.00329955	down	-	-	COG4251-Bacteriophytochrome (light-regulated signal transduction histidine kinase)[T]
E75_GM002695	1.99667	6.75333	-1.75801	0.0254847	0.090662	down	-	-	-
E75_GM002752	10.1	20.73	-1.03736	0.00580716	0.0305493	down	-	-	COG4772-Outer membrane receptor for Fe3+-dicitrate[P]
E75_GM002755	8515.1	3847.2	1.14621	1.89e-09	1.01e-07	up	-	-	COG3241-Azurin[C]
E75_GM002779	284.103	701.943	-1.30494	2.06e-05	0.000317028	down	-	-	-
E75_GM002803	34.0467	15.5367	1.13184	0.003518	0.0202677	up	-	-	-
E75_GM002821	21.0867	7.67	1.45903	0.0185612	0.0721655	up	-	-	-
E75_GM002859	360.373	179.277	1.0073	2.4e-05	0.000362576	up	-	-	-
E75_GM002861	77.8733	164.847	-1.08192	0.00220655	0.0140489	down	-	-	-
E75_GM002866	174.47	356.233	-1.02984	5.46e-05	0.000715917	down	-	-	COG4251-Bacteriophytochrome (light-regulated signal transduction histidine kinase)[T]
E75_GM002880	72.6767	240.843	-1.72853	3.94e-11	3.21e-09	down	-	-	COG1595-DNA-directed RNA polymerase specialized sigma subunit, sigma24 homolog[K]
E75_GM002882	6.40333	49.4533	-2.94917	1.08e-16	3.43e-14	down	-	-	-
E75_GM002892	31.37	67.3333	-1.10194	0.0301168	0.102773	down	-	-	COG0718-Uncharacterized protein conserved in bacteria[S]
E75_GM002893	344.377	130.09	1.40448	1.14e-06	2.62e-05	up	-	-	COG3422-Uncharacterized conserved protein[S]
E75_GM002895	463.197	223.037	1.05434	2.85e-07	7.89e-06	up	-	K08281-ko00760 Nicotinate and nicotinamide metabolism	COG1335-Amidases related to nicotinamidase[Q]
E75_GM002901	99.3167	43.3167	1.19711	2.75e-08	1.02e-06	up	-	-	-
E75_GM002902	219.59	109.57	1.00296	2.48e-08	9.42e-07	up	-	-	-
E75_GM002910	75.2333	33.6167	1.1622	0.0379328	0.12171	up	-	-	-
E75_GM002943	7.27	18.2367	-1.32681	0.00383691	0.0217527	down	-	-	COG0308-Aminopeptidase N[E]
E75_GM002946	718.01	255.14	1.49271	2.1e-06	4.46e-05	up	-	-	-
E75_GM002948	265.843	564.087	-1.08534	0.000479267	0.00426248	down	-	-	-
E75_GM002985	2.94333	7.96333	-1.43592	0.038488	0.122918	down	-	-	-
E75_GM002987	27.31	59.2633	-1.11771	0.0134979	0.0569955	down	-	-	-
E75_GM002990	28.1867	62.7033	-1.15353	0.00163234	0.0112306	down	-	-	-
E75_GM002996	0.946667	9.13	-3.26969	0.0391559	1	down	-	-	-
E75_GM003000	6.25333	19.19	-1.61766	0.00475446	0.0258229	down	-	-	COG3228-Uncharacterized protein conserved in bacteria[S]
E75_GM003026	1.9	11.2633	-2.56756	0.0102382	0.0462508	down	-	-	COG2207-AraC-type DNA-binding domain-containing proteins[K]
E75_GM003034	14.6	32.11	-1.13705	0.0354157	0.115987	down	-	-	COG0589-Universal stress protein UspA and related nucleotide-binding proteins[T]
E75_GM003044	3.52667	11.65	-1.72395	0.00142332	0.0101778	down	-	-	COG1236-Predicted exonuclease of the beta-lactamase fold involved in RNA processing[J]
E75_GM003047	0.223333	3.72333	-4.05932	0.0235231	1	down	-	-	-
E75_GM003086	98.44	41.8933	1.23252	0.0062438	0.0322502	up	-	K02914-ko03010 Ribosome	COG0230-Ribosomal protein L34[J]
E75_GM003088	12.4867	5.88333	1.08568	0.0288429	0.0996201	up	-	-	-
E75_GM003097	295.79	132.927	1.15394	0.00411813	0.0230713	up	-	K02909-ko03010 Ribosome	COG0254-Ribosomal protein L31[J]
E75_GM003106	178.773	443.487	-1.31076	1.31e-08	5.66e-07	down	-	-	-
E75_GM003111	51.3167	118.89	-1.21213	0.000686451	0.00563078	down	-	-	-
E75_GM003113	44.1167	96.67	-1.13174	0.00119863	0.00888356	down	-	-	COG3911-Predicted ATPase[R]
E75_GM003116	3373.28	1385.43	1.28382	6.82e-09	3.29e-07	up	-	-	COG0776-Bacterial nucleoid DNA-binding protein[L]
E75_GM003121	192.53	464.98	-1.27209	1.65e-05	0.000262744	down	-	-	-
E75_GM003122	324.19	829.93	-1.35615	1.12e-07	3.44e-06	down	-	-	-
E75_GM003133	34.7633	81.2433	-1.22468	8.12e-05	0.00100056	down	-	K00767-ko00760 Nicotinate and nicotinamide metabolism	COG0157-Nicotinate-nucleotide pyrophosphorylase[H]
E75_GM003149	40.2467	15.83	1.34621	0.00212963	0.0138157	up	-	K00794-ko00740 Riboflavin metabolism	COG0054-Riboflavin synthase beta-chain[H]
E75_GM003153	23.64	61.37	-1.3763	0.00492114	0.0263758	down	-	-	-
E75_GM003169	151.89	359.913	-1.24462	0.00010492	0.00121878	down	-	-	COG2335-Secreted and surface protein containing fasciclin-like repeats[M]
E75_GM003216	2375.4	1104.62	1.10462	1.45e-09	8.4e-08	up	-	-	-
E75_GM003219	1989.67	859.147	1.21155	5.33e-14	7.27e-12	up	-	K00208-ko01212 Fatty acid metabolism;ko00061 Fatty acid biosynthesis;ko00780 Biotin metabolism	COG0623-Enoyl-[acyl-carrier-protein] reductase (NADH)[I]
